# Supplementary material for: Immune Subtypes in LUAD Identify Novel Tumor Microenvironment Profiles With Prognostic and Therapeutic Implications
Source: Front Immunol. 2022 Jun 3;13:877896. doi: 10.3389/fimmu.2022.877896 (PMC9203850; doi:10.3389/fimmu.2022.877896)
Supplement: Supplementary file 2 [file DataSheet_2.xlsx]

## Sheet: Table S1
Table S1. Distribution table of immune subtypes.
Distribution of immune subtypes	TCGA_LUAD	GSE37745_106P	GSE50081_127P	GSE68465_442P	GSE31210_226P	TCGA_LUSC
C1	83 (18.2%)	16 (15.1%)	16 (12.6%)	86 (19.5%)	0 (0%)	275 (56.6%)
C2	147 (32.2%)	31 (29.2%)	19 (15.0%)	122 (27.6%)	47 (20.8)	182 (37.5%)
C3	179（39.2%）	35（33.0%）	72（56.7%）	175（39.6%）	68（30.1%）	8 (1.7%)
C4	20 (4.4%)	20 (18.9%)	1 (0.8%)	59 (13.3%)	95 (42.0%)	7 (1.4%)
C6	28(6.1%)	4 (3.8%)	19 (15.0%)	1 (0.2%)	16 (7.1%)	14 (2.9%)

## Sheet: Table S2
Table S2. Clinical information of four GEO cohorts.
cohort	SampleIDs	ImmuneType	OS.state	OS.days	OS.months	DFS.state	DFS.days	DFS.months	age	gender	stage	smoking_status	Immunesubtypes	histology	stage_old	smoking_status_old
GSE37745_106P	GSM1019138	0	0	3418	113.933	0	2637	87.9	66	male	2	NA	4	squamous	2b	NA
GSE37745_106P	GSM1019139	1	0	3186	106.2	1	3223	107.433	66	female	1	NA	3	adeno	1a	NA
GSE37745_106P	GSM1019140	1	1	162	5.4	1	154	5.13333	77	male	1	NA	3	adeno	1a	NA
GSE37745_106P	GSM1019141	0	1	6	0.2	NA	NA	NA	72	male	2	NA	2	squamous	2b	NA
GSE37745_106P	GSM1019142	0	0	3158	105.267	NA	NA	NA	63	male	1	NA	2	squamous	1b	NA
GSE37745_106P	GSM1019143	1	1	556	18.5333	1	470	15.6667	40	female	1	NA	3	adeno	1b	NA
GSE37745_106P	GSM1019144	0	1	304	10.1333	1	91	3.03333	68	male	3	NA	1	adeno	3a	NA
GSE37745_106P	GSM1019145	0	1	590	19.6667	0	222	7.4	65	female	1	NA	1	adeno	1b	NA
GSE37745_106P	GSM1019146	0	1	499	16.6333	1	279	9.3	76	female	2	NA	2	squamous	2b	NA
GSE37745_106P	GSM1019147	1	1	61	2.03333	NA	NA	NA	78	male	1	NA	3	adeno	1b	NA
GSE37745_106P	GSM1019148	0	1	253	8.43333	1	245	8.16667	65	male	1	NA	2	large	1b	NA
GSE37745_106P	GSM1019149	0	1	595	19.8333	NA	NA	NA	74	female	1	NA	2	adeno	1b	NA
GSE37745_106P	GSM1019150	0	1	1839	61.3	NA	NA	NA	71	female	1	NA	2	adeno	1a	NA
GSE37745_106P	GSM1019151	0	0	2923	97.4333	NA	NA	NA	62	female	2	NA	4	squamous	2b	NA
GSE37745_106P	GSM1019152	0	1	523	17.4333	NA	NA	NA	54	female	1	NA	1	adeno	1b	NA
GSE37745_106P	GSM1019153	0	1	393	13.1	NA	NA	NA	73	male	3	NA	4	adeno	3b	NA
GSE37745_106P	GSM1019154	0	1	250	8.33333	NA	NA	NA	56	male	4	NA	2	adeno	4	NA
GSE37745_106P	GSM1019155	0	1	155	5.16667	1	95	3.16667	64	female	1	NA	2	large	1b	NA
GSE37745_106P	GSM1019156	0	1	158	5.26667	NA	NA	NA	80	male	1	NA	2	squamous	1b	NA
GSE37745_106P	GSM1019157	0	1	594	19.8	0	495	16.5	70	male	1	NA	2	squamous	1b	NA
GSE37745_106P	GSM1019158	0	1	490	16.3333	1	437	14.5667	70	male	1	NA	4	adeno	1b	NA
GSE37745_106P	GSM1019159	0	1	109	3.63333	1	84	2.8	55	female	1	NA	1	squamous	1b	NA
GSE37745_106P	GSM1019160	0	1	84	2.8	0	83	2.76667	72	female	1	NA	1	adeno	1b	NA
GSE37745_106P	GSM1019161	0	1	300	10	1	266	8.86667	64	male	1	NA	2	large	1b	NA
GSE37745_106P	GSM1019162	0	1	355	11.8333	0	359	11.9667	70	male	1	NA	4	adeno	1b	NA
GSE37745_106P	GSM1019163	0	1	88	2.93333	NA	NA	NA	74	male	2	NA	2	adeno	2b	NA
GSE37745_106P	GSM1019164	0	1	286	9.53333	1	239	7.96667	54	female	3	NA	2	adeno	3a	NA
GSE37745_106P	GSM1019165	1	1	151	5.03333	0	54	1.8	71	male	2	NA	3	adeno	2a	NA
GSE37745_106P	GSM1019166	0	1	2108	70.2667	1	1119	37.3	70	female	1	NA	4	adeno	1b	NA
GSE37745_106P	GSM1019167	0	1	281	9.36667	1	245	8.16667	61	male	1	NA	2	large	1b	NA
GSE37745_106P	GSM1019168	0	0	5339	177.967	NA	NA	NA	59	male	3	NA	2	squamous	3b	NA
GSE37745_106P	GSM1019169	1	1	3470	115.667	0	3383	112.767	75	female	3	NA	3	adeno	3a	NA
GSE37745_106P	GSM1019170	1	1	4030	134.333	0	4041	134.7	69	male	1	NA	3	adeno	1b	NA
GSE37745_106P	GSM1019171	0	1	3260	108.667	0	2531	84.3667	62	female	1	NA	2	adeno	1a	NA
GSE37745_106P	GSM1019172	0	1	462	15.4	1	401	13.3667	60	male	2	NA	1	squamous	2b	NA
GSE37745_106P	GSM1019173	0	0	4439	147.967	0	1942	64.7333	44	male	3	NA	2	large	3a	NA
GSE37745_106P	GSM1019174	0	1	514	17.1333	1	503	16.7667	66	male	2	NA	2	adeno	2b	NA
GSE37745_106P	GSM1019175	1	0	5712	190.4	0	2954	98.4667	56	male	1	NA	3	adeno	1a	NA
GSE37745_106P	GSM1019176	1	1	281	9.36667	1	247	8.23333	76	female	1	NA	3	adeno	1b	NA
GSE37745_106P	GSM1019177	0	1	1938	64.6	NA	NA	NA	70	male	2	NA	1	squamous	2b	NA
GSE37745_106P	GSM1019178	0	0	4280	142.667	0	4423	147.433	56	male	1	NA	4	large	1b	NA
GSE37745_106P	GSM1019179	0	1	278	9.26667	1	139	4.63333	66	male	1	NA	1	large	1b	NA
GSE37745_106P	GSM1019180	0	1	343	11.4333	1	116	3.86667	66	male	1	NA	2	adeno	1b	NA
GSE37745_106P	GSM1019181	0	1	3221	107.367	1	2579	85.9667	52	female	1	NA	4	adeno	1a	NA
GSE37745_106P	GSM1019182	0	0	3973	132.433	0	4207	140.233	61	male	1	NA	2	large	1b	NA
GSE37745_106P	GSM1019183	0	1	591	19.7	1	190	6.33333	51	female	1	NA	2	adeno	1b	NA
GSE37745_106P	GSM1019184	0	1	429	14.3	1	242	8.06667	71	female	1	NA	2	squamous	1b	NA
GSE37745_106P	GSM1019185	1	1	3719	123.967	1	2905	96.8333	62	male	2	NA	3	adeno	2b	NA
GSE37745_106P	GSM1019186	0	0	3844	128.133	0	2086	69.5333	64	female	2	NA	2	adeno	2b	NA
GSE37745_106P	GSM1019187	0	1	3331	111.033	1	1707	56.9	82	female	1	NA	1	adeno	1b	NA
GSE37745_106P	GSM1019188	0	0	3723	124.1	0	966	32.2	55	female	1	NA	2	adeno	1b	NA
GSE37745_106P	GSM1019189	0	1	3000	100	0	3044	101.467	68	male	1	NA	1	large	1b	NA
GSE37745_106P	GSM1019190	1	0	3621	120.7	0	1728	57.6	71	female	1	NA	3	adeno	1b	NA
GSE37745_106P	GSM1019191	0	1	98	3.26667	0	37	1.23333	80	male	1	NA	2	squamous	1b	NA
GSE37745_106P	GSM1019192	0	0	3369	112.3	0	1726	57.5333	75	female	1	NA	2	adeno	1a	NA
GSE37745_106P	GSM1019193	0	1	2300	76.6667	1	1305	43.5	69	male	1	NA	4	squamous	1b	NA
GSE37745_106P	GSM1019194	0	1	2844	94.8	0	2883	96.1	74	female	3	NA	6	adeno	3a	NA
GSE37745_106P	GSM1019195	0	1	444	14.8	1	336	11.2	58	female	3	NA	1	squamous	3a	NA
GSE37745_106P	GSM1019196	1	1	6	0.2	0	6	0.2	59	male	3	NA	3	adeno	3a	NA
GSE37745_106P	GSM1019197	0	1	196	6.53333	1	133	4.43333	59	male	1	NA	4	adeno	1b	NA
GSE37745_106P	GSM1019198	0	1	123	4.1	0	103	3.43333	75	male	2	NA	6	squamous	2b	NA
GSE37745_106P	GSM1019199	0	1	2739	91.3	0	2736	91.2	75	female	1	NA	4	squamous	1b	NA
GSE37745_106P	GSM1019200	0	1	351	11.7	NA	NA	NA	51	female	2	NA	4	adeno	2b	NA
GSE37745_106P	GSM1019201	0	0	4945	164.833	1	4256	141.867	62	male	1	NA	1	squamous	1b	NA
GSE37745_106P	GSM1019202	0	1	334	11.1333	1	325	10.8333	60	male	3	NA	2	squamous	3a	NA
GSE37745_106P	GSM1019203	0	1	79	2.63333	NA	NA	NA	70	female	2	NA	2	adeno	2b	NA
GSE37745_106P	GSM1019204	1	1	3949	131.633	1	2380	79.3333	70	male	2	NA	3	adeno	2b	NA
GSE37745_106P	GSM1019205	1	0	4703	156.767	0	4978	165.933	59	male	1	NA	3	adeno	1a	NA
GSE37745_106P	GSM1019206	0	1	281	9.36667	1	71	2.36667	41	female	3	NA	1	squamous	3a	NA
GSE37745_106P	GSM1019207	0	1	247	8.23333	NA	NA	NA	57	female	1	NA	1	adeno	1b	NA
GSE37745_106P	GSM1019208	0	0	4622	154.067	0	4914	163.8	69	female	2	NA	2	large	2b	NA
GSE37745_106P	GSM1019209	0	1	1761	58.7	0	1690	56.3333	62	female	1	NA	1	squamous	1b	NA
GSE37745_106P	GSM1019210	0	1	2748	91.6	0	2750	91.6667	66	male	1	NA	1	adeno	1a	NA
GSE37745_106P	GSM1019211	0	1	323	10.7667	1	306	10.2	60	female	3	NA	6	adeno	3a	NA
GSE37745_106P	GSM1019212	0	0	4510	150.333	0	4314	143.8	61	female	1	NA	6	squamous	1b	NA
GSE37745_106P	GSM1019213	0	0	4489	149.633	1	3760	125.333	61	male	1	NA	2	adeno	1b	NA
GSE37745_106P	GSM1019214	0	0	4486	149.533	0	2084	69.4667	55	female	1	NA	2	adeno	1a	NA
GSE37745_106P	GSM1019215	0	1	3202	106.733	1	3130	104.333	65	male	1	NA	1	squamous	1b	NA
GSE37745_106P	GSM1019216	0	1	396	13.2	1	185	6.16667	59	female	3	NA	4	adeno	3b	NA
GSE37745_106P	GSM1019217	0	1	370	12.3333	1	212	7.06667	70	female	4	NA	2	adeno	4	NA
GSE37745_106P	GSM1019218	0	1	262	8.73333	1	179	5.96667	67	male	1	NA	2	adeno	1b	NA
GSE37745_106P	GSM1019219	0	1	76	2.53333	1	54	1.8	69	male	1	NA	2	large	1b	NA
GSE37745_106P	GSM1019220	0	1	533	17.7667	1	138	4.6	64	female	2	NA	2	adeno	2a	NA
GSE37745_106P	GSM1019221	0	1	89	2.96667	1	64	2.13333	65	male	3	NA	1	squamous	3a	NA
GSE37745_106P	GSM1019222	0	1	2940	98	1	2851	95.0333	73	male	1	NA	1	large	1a	NA
GSE37745_106P	GSM1019223	0	1	387	12.9	NA	NA	NA	61	male	1	NA	2	large	1b	NA
GSE37745_106P	GSM1019224	0	1	1874	62.4667	1	255	8.5	49	female	2	NA	1	adeno	2b	NA
GSE37745_106P	GSM1019225	1	1	177	5.9	0	7	0.233333	51	female	2	NA	3	adeno	2b	NA
GSE37745_106P	GSM1019226	0	1	556	18.5333	0	564	18.8	74	male	2	NA	2	squamous	2b	NA
GSE37745_106P	GSM1019227	0	1	467	15.5667	0	392	13.0667	61	female	1	NA	1	squamous	1b	NA
GSE37745_106P	GSM1019228	1	0	5082	169.4	NA	NA	NA	54	male	1	NA	3	adeno	1b	NA
GSE37745_106P	GSM1019229	0	1	3302	110.067	0	3348	111.6	58	male	1	NA	2	squamous	1b	NA
GSE37745_106P	GSM1019230	0	1	2397	79.9	0	2267	75.5667	68	female	3	NA	2	adeno	3a	NA
GSE37745_106P	GSM1019231	0	1	2012	67.0667	NA	NA	NA	57	male	1	NA	2	large	1a	NA
GSE37745_106P	GSM1019232	0	1	5311	177.033	0	5385	179.5	70	male	1	NA	1	squamous	1b	NA
GSE37745_106P	GSM1019233	0	1	2255	75.1667	0	2275	75.8333	66	male	3	NA	1	squamous	3b	NA
GSE37745_106P	GSM1019234	0	1	2068	68.9333	1	622	20.7333	51	female	1	NA	1	adeno	1b	NA
GSE37745_106P	GSM1019235	0	1	97	3.23333	NA	NA	NA	66	male	1	NA	4	squamous	1b	NA
GSE37745_106P	GSM1019236	1	1	3545	118.167	1	3169	105.633	47	female	2	NA	3	adeno	2b	NA
GSE37745_106P	GSM1019237	0	0	5098	169.933	0	2208	73.6	48	female	1	NA	2	large	1a	NA
GSE37745_106P	GSM1019238	0	1	1264	42.1333	NA	NA	NA	78	male	1	NA	2	squamous	1b	NA
GSE37745_106P	GSM1019239	0	1	1222	40.7333	NA	NA	NA	55	male	1	NA	1	adeno	1b	NA
GSE37745_106P	GSM1019240	0	1	1073	35.7667	NA	NA	NA	75	male	2	NA	2	squamous	2b	NA
GSE37745_106P	GSM1019241	0	1	1138	37.9333	NA	NA	NA	80	male	1	NA	2	squamous	1b	NA
GSE37745_106P	GSM1019242	1	0	3227	107.567	0	2086	69.5333	66	female	1	NA	3	adeno	1b	NA
GSE37745_106P	GSM1019243	0	1	1031	34.3667	NA	NA	NA	60	male	1	NA	4	adeno	1b	NA
GSE37745_106P	GSM1019244	1	1	1243	41.4333	NA	NA	NA	57	female	1	NA	3	adeno	1a	NA
GSE37745_106P	GSM1019245	0	1	143	4.76667	NA	NA	NA	56	male	3	NA	4	squamous	3a	NA
GSE37745_106P	GSM1019246	0	1	1343	44.7667	NA	NA	NA	67	female	1	NA	2	squamous	1a	NA
GSE37745_106P	GSM1019247	0	1	1123	37.4333	NA	NA	NA	60	male	3	NA	2	adeno	3a	NA
GSE37745_106P	GSM1019248	0	0	2888	96.2667	NA	NA	NA	64	male	1	NA	4	large	1b	NA
GSE37745_106P	GSM1019249	1	0	2866	95.5333	NA	NA	NA	73	female	1	NA	3	adeno	1a	NA
GSE37745_106P	GSM1019250	0	0	3126	104.2	0	2404	80.1333	67	male	1	NA	2	squamous	1b	NA
GSE37745_106P	GSM1019251	0	1	1061	35.3667	NA	NA	NA	62	female	1	NA	1	squamous	1b	NA
GSE37745_106P	GSM1019252	0	1	625	20.8333	1	407	13.5667	76	male	1	NA	4	squamous	1a	NA
GSE37745_106P	GSM1019253	0	1	857	28.5667	NA	NA	NA	64	male	1	NA	1	adeno	1b	NA
GSE37745_106P	GSM1019254	1	0	2761	92.0333	NA	NA	NA	56	female	1	NA	3	adeno	1a	NA
GSE37745_106P	GSM1019255	0	0	2767	92.2333	NA	NA	NA	73	male	1	NA	2	squamous	1b	NA
GSE37745_106P	GSM1019256	0	1	836	27.8667	NA	NA	NA	74	female	1	NA	2	adeno	1b	NA
GSE37745_106P	GSM1019257	0	1	1190	39.6667	NA	NA	NA	78	male	1	NA	6	adeno	1a	NA
GSE37745_106P	GSM1019258	1	1	2170	72.3333	NA	NA	NA	58	male	1	NA	3	adeno	1a	NA
GSE37745_106P	GSM1019259	0	0	2589	86.3	NA	NA	NA	54	female	3	NA	4	adeno	3a	NA
GSE37745_106P	GSM1019260	1	0	2350	78.3333	NA	NA	NA	49	male	1	NA	3	adeno	1b	NA
GSE37745_106P	GSM1019261	0	0	2308	76.9333	NA	NA	NA	53	male	1	NA	1	adeno	1a	NA
GSE37745_106P	GSM1019262	0	0	2385	79.5	NA	NA	NA	56	male	1	NA	4	large	1b	NA
GSE37745_106P	GSM1019263	0	1	758	25.2667	NA	NA	NA	62	male	1	NA	2	squamous	1b	NA
GSE37745_106P	GSM1019264	1	1	1205	40.1667	NA	NA	NA	67	female	3	NA	3	adeno	3a	NA
GSE37745_106P	GSM1019265	0	0	2316	77.2	NA	NA	NA	51	female	1	NA	2	adeno	1a	NA
GSE37745_106P	GSM1019266	0	0	2514	83.8	NA	NA	NA	67	male	2	NA	2	squamous	2b	NA
GSE37745_106P	GSM1019267	0	1	912	30.4	NA	NA	NA	57	female	2	NA	2	squamous	2b	NA
GSE37745_106P	GSM1019268	0	0	2448	81.6	NA	NA	NA	53	male	1	NA	1	adeno	1a	NA
GSE37745_106P	GSM1019269	0	1	1565	52.1667	NA	NA	NA	69	male	1	NA	4	squamous	1b	NA
GSE37745_106P	GSM1019270	0	1	1000	33.3333	NA	NA	NA	66	male	3	NA	4	adeno	3a	NA
GSE37745_106P	GSM1019271	0	0	2177	72.5667	NA	NA	NA	65	male	1	NA	2	squamous	1b	NA
GSE37745_106P	GSM1019272	0	1	1224	40.8	NA	NA	NA	65	female	1	NA	4	adeno	1a	NA
GSE37745_106P	GSM1019273	0	1	1463	48.7667	NA	NA	NA	55	female	1	NA	4	adeno	1a	NA
GSE37745_106P	GSM1019274	0	1	50	1.66667	NA	NA	NA	57	female	1	NA	4	adeno	1a	NA
GSE37745_106P	GSM1019275	0	1	319	10.6333	1	162	5.4	75	female	1	NA	6	adeno	1b	NA
GSE37745_106P	GSM1019276	0	1	1087	36.2333	NA	NA	NA	68	female	1	NA	4	squamous	1a	NA
GSE37745_106P	GSM1019277	0	0	2066	68.8667	NA	NA	NA	78	male	1	NA	2	squamous	1b	NA
GSE37745_106P	GSM1019278	0	0	2091	69.7	NA	NA	NA	67	female	1	NA	2	squamous	1b	NA
GSE37745_106P	GSM1019279	0	1	1478	49.2667	NA	NA	NA	56	male	3	NA	4	squamous	3a	NA
GSE37745_106P	GSM1019280	0	1	1612	53.7333	NA	NA	NA	84	male	1	NA	4	squamous	1b	NA
GSE37745_106P	GSM1019281	0	1	2138	71.2667	NA	NA	NA	58	male	1	NA	2	squamous	1a	NA
GSE37745_106P	GSM1019282	0	1	1523	50.7667	NA	NA	NA	77	male	1	NA	4	squamous	1b	NA
GSE37745_106P	GSM1019283	0	0	1928	64.2667	NA	NA	NA	68	female	1	NA	2	adeno	1b	NA
GSE37745_106P	GSM1019284	0	1	906	30.2	NA	NA	NA	51	male	1	NA	2	squamous	1b	NA
GSE37745_106P	GSM1019285	0	0	1826	60.8667	NA	NA	NA	47	female	2	NA	2	adeno	2b	NA
GSE37745_106P	GSM1019286	1	1	756	25.2	NA	NA	NA	67	male	1	NA	3	adeno	1b	NA
GSE37745_106P	GSM1019287	0	0	1806	60.2	NA	NA	NA	59	male	1	NA	1	large	1b	NA
GSE37745_106P	GSM1019288	1	0	1859	61.9667	NA	NA	NA	60	female	1	NA	3	adeno	1b	NA
GSE37745_106P	GSM1019289	1	1	1011	33.7	NA	NA	NA	78	male	1	NA	3	adeno	1b	NA
GSE37745_106P	GSM1019290	0	1	1500	50	NA	NA	NA	79	female	1	NA	4	adeno	1b	NA
GSE37745_106P	GSM1019291	0	1	726	24.2	NA	NA	NA	62	female	1	NA	2	squamous	1b	NA
GSE37745_106P	GSM1019292	0	1	1181	39.3667	NA	NA	NA	67	male	1	NA	4	adeno	1a	NA
GSE37745_106P	GSM1019293	0	1	661	22.0333	1	374	12.4667	70	female	2	NA	2	squamous	2b	NA
GSE37745_106P	GSM1019294	0	1	1293	43.1	NA	NA	NA	68	male	1	NA	1	squamous	1b	NA
GSE37745_106P	GSM1019295	1	0	4760	158.667	0	5052	168.4	67	female	1	NA	3	adeno	1b	NA
GSE37745_106P	GSM1019296	0	1	792	26.4	NA	NA	NA	66	male	2	NA	1	squamous	2b	NA
GSE37745_106P	GSM1019297	0	1	118	3.93333	NA	NA	NA	61	female	3	NA	4	squamous	3b	NA
GSE37745_106P	GSM1019298	0	1	1007	33.5667	NA	NA	NA	57	female	2	NA	2	adeno	2b	NA
GSE37745_106P	GSM1019299	1	1	1610	53.6667	NA	NA	NA	51	male	2	NA	3	adeno	2b	NA
GSE37745_106P	GSM1019300	0	1	1367	45.5667	NA	NA	NA	73	male	1	NA	2	adeno	1b	NA
GSE37745_106P	GSM1019301	0	1	178	5.93333	NA	NA	NA	52	female	3	NA	6	large	3a	NA
GSE37745_106P	GSM1019302	1	0	4068	135.6	0	2369	78.9667	62	female	1	NA	3	adeno	1a	NA
GSE37745_106P	GSM1019303	0	1	766	25.5333	NA	NA	NA	52	male	1	NA	1	adeno	1b	NA
GSE37745_106P	GSM1019304	0	1	1312	43.7333	NA	NA	NA	75	female	1	NA	2	large	1b	NA
GSE37745_106P	GSM1019305	0	0	3846	128.2	0	4072	135.733	67	female	1	NA	1	adeno	1a	NA
GSE37745_106P	GSM1019306	0	1	1250	41.6667	NA	NA	NA	65	female	2	NA	2	squamous	2b	NA
GSE37745_106P	GSM1019307	0	1	1125	37.5	NA	NA	NA	50	male	1	NA	4	squamous	1a	NA
GSE37745_106P	GSM1019308	1	1	1221	40.7	NA	NA	NA	71	male	2	NA	3	adeno	2a	NA
GSE37745_106P	GSM1019309	0	1	979	32.6333	NA	NA	NA	83	female	1	NA	2	adeno	1b	NA
GSE37745_106P	GSM1019310	1	0	3217	107.233	NA	NA	NA	63	female	4	NA	3	adeno	4	NA
GSE37745_106P	GSM1019311	0	1	1687	56.2333	NA	NA	NA	65	female	1	NA	2	adeno	1a	NA
GSE37745_106P	GSM1019312	0	1	2167	72.2333	NA	NA	NA	72	male	4	NA	2	adeno	4	NA
GSE37745_106P	GSM1019313	1	0	5063	168.767	0	5045	168.167	49	female	1	NA	3	adeno	1a	NA
GSE37745_106P	GSM1019314	0	0	4897	163.233	0	869	28.9667	66	male	2	NA	4	adeno	2a	NA
GSE37745_106P	GSM1019315	0	1	3857	128.567	NA	NA	NA	68	female	1	NA	4	large	1a	NA
GSE37745_106P	GSM1019316	0	1	1445	48.1667	NA	NA	NA	70	female	1	NA	4	adeno	1b	NA
GSE37745_106P	GSM1019317	0	1	1229	40.9667	NA	NA	NA	52	female	3	NA	2	large	3a	NA
GSE37745_106P	GSM1019318	0	1	2060	68.6667	NA	NA	NA	54	female	2	NA	1	adeno	2b	NA
GSE37745_106P	GSM1019319	0	1	181	6.03333	1	118	3.93333	70	male	1	NA	2	squamous	1a	NA
GSE37745_106P	GSM1019320	1	1	1488	49.6	NA	NA	NA	52	male	1	NA	3	adeno	1b	NA
GSE37745_106P	GSM1019321	0	0	5207	173.567	0	5423	180.767	54	male	1	NA	4	adeno	1b	NA
GSE37745_106P	GSM1019322	0	1	229	7.63333	NA	NA	NA	58	male	3	NA	4	squamous	3a	NA
GSE37745_106P	GSM1019323	0	1	342	11.4	NA	NA	NA	72	male	3	NA	2	squamous	3b	NA
GSE37745_106P	GSM1019324	0	1	2810	93.6667	0	531	17.7	67	male	1	NA	2	adeno	1b	NA
GSE37745_106P	GSM1019325	0	1	718	23.9333	1	602	20.0667	77	male	1	NA	2	squamous	1a	NA
GSE37745_106P	GSM1019326	0	0	5469	182.3	0	4547	151.567	70	male	2	NA	1	squamous	2a	NA
GSE37745_106P	GSM1019327	0	1	912	30.4	NA	NA	NA	39	female	1	NA	1	large	1b	NA
GSE37745_106P	GSM1019328	0	1	1113	37.1	NA	NA	NA	59	male	1	NA	4	adeno	1a	NA
GSE37745_106P	GSM1019329	0	0	2666	88.8667	NA	NA	NA	40	female	1	NA	6	squamous	1a	NA
GSE37745_106P	GSM1019330	1	0	2515	83.8333	NA	NA	NA	53	male	1	NA	3	adeno	1a	NA
GSE37745_106P	GSM1019331	0	1	640	21.3333	1	239	7.96667	71	male	1	NA	2	squamous	1b	NA
GSE37745_106P	GSM1019332	0	1	1015	33.8333	NA	NA	NA	47	female	2	NA	2	adeno	2a	NA
GSE37745_106P	GSM1019333	0	1	985	32.8333	NA	NA	NA	70	female	1	NA	4	large	1b	NA
GSE31210_226P	GSM773540	0	1	437	14.5667	1	253	8.43333	55	female	2	non_smoker	4	adeno	II	non_smoker
GSE31210_226P	GSM773541	0	0	743	24.7667	1	57	1.9	38	female	2	smoker	4	adeno	II	smoker
GSE31210_226P	GSM773542	0	0	2601	86.7	0	2601	86.7	30	male	2	smoker	4	adeno	II	smoker
GSE31210_226P	GSM773543	0	0	1173	39.1	0	1173	39.1	64	female	2	non_smoker	4	adeno	II	non_smoker
GSE31210_226P	GSM773544	1	0	2369	78.9667	0	2369	78.9667	63	female	2	non_smoker	3	adeno	II	non_smoker
GSE31210_226P	GSM773545	0	0	1879	62.6333	0	1879	62.6333	60	female	2	non_smoker	4	adeno	II	non_smoker
GSE31210_226P	GSM773546	0	0	606	20.2	0	606	20.2	68	female	2	non_smoker	6	adeno	II	non_smoker
GSE31210_226P	GSM773547	1	1	300	10	0	143	4.76667	58	male	2	smoker	3	adeno	II	smoker
GSE31210_226P	GSM773548	1	0	1919	63.9667	0	1919	63.9667	63	female	1	non_smoker	3	adeno	I	non_smoker
GSE31210_226P	GSM773549	0	0	1835	61.1667	0	1835	61.1667	56	female	1	non_smoker	4	adeno	I	non_smoker
GSE31210_226P	GSM773550	0	0	1828	60.9333	0	1828	60.9333	34	female	1	smoker	4	adeno	I	smoker
GSE31210_226P	GSM773551	0	1	1841	61.3667	1	1359	45.3	75	female	2	non_smoker	2	adeno	II	non_smoker
GSE31210_226P	GSM773552	0	1	639	21.3	1	590	19.6667	60	male	2	smoker	2	adeno	II	smoker
GSE31210_226P	GSM773553	0	1	1311	43.7	1	438	14.6	46	female	1	non_smoker	4	adeno	I	non_smoker
GSE31210_226P	GSM773554	0	0	1098	36.6	1	861	28.7	60	female	1	non_smoker	4	adeno	I	non_smoker
GSE31210_226P	GSM773555	0	0	1189	39.6333	1	538	17.9333	61	male	1	smoker	2	adeno	I	smoker
GSE31210_226P	GSM773556	0	0	3863	128.767	1	1462	48.7333	63	male	1	smoker	4	adeno	I	smoker
GSE31210_226P	GSM773557	0	0	1475	49.1667	0	1475	49.1667	47	male	2	smoker	6	adeno	II	smoker
GSE31210_226P	GSM773558	0	0	1856	61.8667	0	1856	61.8667	59	male	2	smoker	4	adeno	II	smoker
GSE31210_226P	GSM773559	0	0	3067	102.233	0	3067	102.233	64	male	2	smoker	2	adeno	II	smoker
GSE31210_226P	GSM773560	0	0	1142	38.0667	0	1142	38.0667	60	male	2	smoker	2	adeno	II	smoker
GSE31210_226P	GSM773561	1	0	1825	60.8333	0	1825	60.8333	61	male	1	non_smoker	3	adeno	I	non_smoker
GSE31210_226P	GSM773562	0	0	1610	53.6667	0	1610	53.6667	53	female	1	non_smoker	2	adeno	I	non_smoker
GSE31210_226P	GSM773563	0	0	2014	67.1333	0	2014	67.1333	53	male	1	smoker	2	adeno	I	smoker
GSE31210_226P	GSM773564	0	0	1826	60.8667	0	1826	60.8667	53	male	1	smoker	4	adeno	I	smoker
GSE31210_226P	GSM773565	0	0	2191	73.0333	0	2191	73.0333	67	male	1	non_smoker	4	adeno	I	non_smoker
GSE31210_226P	GSM773566	0	0	3342	111.4	0	3342	111.4	69	female	1	non_smoker	6	adeno	I	non_smoker
GSE31210_226P	GSM773567	0	0	1328	44.2667	0	1328	44.2667	64	male	1	smoker	4	adeno	I	smoker
GSE31210_226P	GSM773568	0	0	2925	97.5	0	2925	97.5	69	female	1	non_smoker	6	adeno	I	non_smoker
GSE31210_226P	GSM773569	0	0	2880	96	0	2880	96	50	female	1	non_smoker	4	adeno	I	non_smoker
GSE31210_226P	GSM773570	0	0	1724	57.4667	0	1724	57.4667	70	female	1	non_smoker	6	adeno	I	non_smoker
GSE31210_226P	GSM773571	0	0	2765	92.1667	1	1638	54.6	57	male	2	non_smoker	6	adeno	II	non_smoker
GSE31210_226P	GSM773572	0	0	1529	50.9667	1	315	10.5	58	male	2	smoker	2	adeno	II	smoker
GSE31210_226P	GSM773573	0	1	221	7.36667	1	99	3.3	69	male	2	smoker	4	adeno	II	smoker
GSE31210_226P	GSM773574	1	1	546	18.2	1	100	3.33333	61	male	2	smoker	3	adeno	II	smoker
GSE31210_226P	GSM773575	0	1	346	11.5333	1	163	5.43333	68	male	2	smoker	2	adeno	II	smoker
GSE31210_226P	GSM773576	1	1	853	28.4333	1	196	6.53333	64	female	2	non_smoker	3	adeno	II	non_smoker
GSE31210_226P	GSM773577	1	1	2661	88.7	1	723	24.1	69	female	2	non_smoker	3	adeno	II	non_smoker
GSE31210_226P	GSM773578	0	0	817	27.2333	1	676	22.5333	66	female	2	non_smoker	4	adeno	II	non_smoker
GSE31210_226P	GSM773579	0	1	425	14.1667	1	250	8.33333	68	male	2	smoker	2	adeno	II	smoker
GSE31210_226P	GSM773580	1	0	1281	42.7	1	1281	42.7	69	male	2	smoker	3	adeno	II	smoker
GSE31210_226P	GSM773581	0	0	1044	34.8	1	297	9.9	64	male	1	smoker	4	adeno	I	smoker
GSE31210_226P	GSM773582	0	0	565	18.8333	1	512	17.0667	64	male	1	smoker	4	adeno	I	smoker
GSE31210_226P	GSM773583	1	1	1059	35.3	1	635	21.1667	66	male	1	smoker	3	adeno	I	smoker
GSE31210_226P	GSM773584	0	1	1625	54.1667	1	813	27.1	64	male	1	smoker	4	adeno	I	smoker
GSE31210_226P	GSM773585	0	1	1695	56.5	1	1387	46.2333	68	female	1	non_smoker	6	adeno	I	non_smoker
GSE31210_226P	GSM773586	0	0	2976	99.2	1	1144	38.1333	68	male	1	smoker	6	adeno	I	smoker
GSE31210_226P	GSM773587	0	1	1143	38.1	1	258	8.6	63	male	1	smoker	6	adeno	I	smoker
GSE31210_226P	GSM773588	1	0	1682	56.0667	1	272	9.06667	58	female	1	non_smoker	3	adeno	I	non_smoker
GSE31210_226P	GSM773589	0	1	1242	41.4	1	1052	35.0667	71	male	1	smoker	2	adeno	I	smoker
GSE31210_226P	GSM773590	0	0	2252	75.0667	1	780	26	52	female	1	non_smoker	2	adeno	I	non_smoker
GSE31210_226P	GSM773591	0	1	943	31.4333	1	622	20.7333	66	male	1	smoker	2	adeno	I	smoker
GSE31210_226P	GSM773592	1	1	1346	44.8667	1	287	9.56667	66	female	1	non_smoker	3	adeno	I	non_smoker
GSE31210_226P	GSM773593	0	1	1482	49.4	1	1363	45.4333	47	female	1	non_smoker	4	adeno	I	non_smoker
GSE31210_226P	GSM773594	1	0	2386	79.5333	1	198	6.6	64	male	1	non_smoker	3	adeno	I	non_smoker
GSE31210_226P	GSM773595	0	0	1560	52	1	997	33.2333	54	male	1	non_smoker	6	adeno	I	non_smoker
GSE31210_226P	GSM773596	1	1	1001	33.3667	1	656	21.8667	67	female	1	non_smoker	3	adeno	I	non_smoker
GSE31210_226P	GSM773597	1	1	259	8.63333	0	259	8.63333	54	female	2	non_smoker	3	adeno	II	non_smoker
GSE31210_226P	GSM773598	1	0	2289	76.3	0	2289	76.3	65	male	2	smoker	3	adeno	II	smoker
GSE31210_226P	GSM773599	1	0	1916	63.8667	0	1916	63.8667	49	female	2	smoker	3	adeno	II	smoker
GSE31210_226P	GSM773600	0	0	2048	68.2667	0	2048	68.2667	62	male	2	smoker	2	adeno	II	smoker
GSE31210_226P	GSM773601	0	0	1475	49.1667	0	1475	49.1667	61	male	2	smoker	2	adeno	II	smoker
GSE31210_226P	GSM773602	0	0	1539	51.3	0	1539	51.3	57	male	2	smoker	4	adeno	II	smoker
GSE31210_226P	GSM773603	0	0	636	21.2	0	636	21.2	60	male	2	smoker	4	adeno	II	smoker
GSE31210_226P	GSM773604	0	0	1275	42.5	0	318	10.6	46	male	2	smoker	2	adeno	II	smoker
GSE31210_226P	GSM773605	1	0	2005	66.8333	0	2005	66.8333	52	male	2	smoker	3	adeno	II	smoker
GSE31210_226P	GSM773606	0	0	1965	65.5	0	1965	65.5	54	female	2	non_smoker	4	adeno	II	non_smoker
GSE31210_226P	GSM773607	0	0	2425	80.8333	0	2425	80.8333	58	female	1	non_smoker	4	adeno	I	non_smoker
GSE31210_226P	GSM773608	1	0	1566	52.2	0	1566	52.2	64	female	1	non_smoker	3	adeno	I	non_smoker
GSE31210_226P	GSM773609	1	0	990	33	0	990	33	65	female	1	non_smoker	3	adeno	I	non_smoker
GSE31210_226P	GSM773610	0	0	729	24.3	0	729	24.3	52	male	1	smoker	2	adeno	I	smoker
GSE31210_226P	GSM773611	1	0	2354	78.4667	0	2354	78.4667	61	male	1	non_smoker	3	adeno	I	non_smoker
GSE31210_226P	GSM773612	1	0	818	27.2667	0	818	27.2667	61	male	1	smoker	3	adeno	I	smoker
GSE31210_226P	GSM773613	1	0	2009	66.9667	0	2009	66.9667	62	female	1	smoker	3	adeno	I	smoker
GSE31210_226P	GSM773614	0	0	2549	84.9667	0	2549	84.9667	47	female	1	smoker	4	adeno	I	smoker
GSE31210_226P	GSM773615	0	0	3411	113.7	0	3411	113.7	64	male	1	smoker	2	adeno	I	smoker
GSE31210_226P	GSM773616	0	0	1806	60.2	0	1806	60.2	50	male	1	smoker	2	adeno	I	smoker
GSE31210_226P	GSM773617	1	0	1937	64.5667	0	1937	64.5667	66	female	1	non_smoker	3	adeno	I	non_smoker
GSE31210_226P	GSM773618	0	0	1520	50.6667	0	1520	50.6667	56	male	1	non_smoker	4	adeno	I	non_smoker
GSE31210_226P	GSM773619	0	0	1375	45.8333	0	1375	45.8333	76	male	1	smoker	4	adeno	I	smoker
GSE31210_226P	GSM773620	0	0	1756	58.5333	0	1756	58.5333	56	female	1	non_smoker	4	adeno	I	non_smoker
GSE31210_226P	GSM773621	0	0	1597	53.2333	0	1597	53.2333	53	male	1	smoker	4	adeno	I	smoker
GSE31210_226P	GSM773622	1	0	1714	57.1333	0	1714	57.1333	57	male	1	non_smoker	3	adeno	I	non_smoker
GSE31210_226P	GSM773623	1	0	1637	54.5667	0	1637	54.5667	61	female	1	non_smoker	3	adeno	I	non_smoker
GSE31210_226P	GSM773624	1	0	1653	55.1	0	1653	55.1	66	female	1	non_smoker	3	adeno	I	non_smoker
GSE31210_226P	GSM773625	1	0	1196	39.8667	0	1196	39.8667	66	male	1	smoker	3	adeno	I	smoker
GSE31210_226P	GSM773626	0	0	1702	56.7333	0	1702	56.7333	57	male	1	non_smoker	2	adeno	I	non_smoker
GSE31210_226P	GSM773627	0	0	2050	68.3333	0	2050	68.3333	61	female	1	non_smoker	4	adeno	I	non_smoker
GSE31210_226P	GSM773628	0	0	1256	41.8667	0	1256	41.8667	63	male	1	smoker	6	adeno	I	smoker
GSE31210_226P	GSM773629	1	0	818	27.2667	0	818	27.2667	60	male	1	smoker	3	adeno	I	smoker
GSE31210_226P	GSM773630	0	0	1154	38.4667	0	1154	38.4667	59	male	1	smoker	2	adeno	I	smoker
GSE31210_226P	GSM773631	1	0	3058	101.933	0	3058	101.933	55	female	1	non_smoker	3	adeno	I	non_smoker
GSE31210_226P	GSM773632	0	0	1941	64.7	0	1941	64.7	52	male	1	smoker	4	adeno	I	smoker
GSE31210_226P	GSM773633	0	0	1596	53.2	0	1596	53.2	68	female	1	non_smoker	2	adeno	I	non_smoker
GSE31210_226P	GSM773634	1	0	2450	81.6667	0	2450	81.6667	55	male	1	smoker	3	adeno	I	smoker
GSE31210_226P	GSM773635	1	0	1881	62.7	0	1881	62.7	64	female	1	non_smoker	3	adeno	I	non_smoker
GSE31210_226P	GSM773636	0	0	1637	54.5667	0	1637	54.5667	51	male	1	smoker	6	adeno	I	smoker
GSE31210_226P	GSM773637	0	0	2034	67.8	0	2034	67.8	55	female	1	non_smoker	4	adeno	I	non_smoker
GSE31210_226P	GSM773638	1	0	2134	71.1333	0	2134	71.1333	65	female	1	non_smoker	3	adeno	I	non_smoker
GSE31210_226P	GSM773639	1	1	779	25.9667	1	461	15.3667	60	female	2	non_smoker	3	adeno	II	non_smoker
GSE31210_226P	GSM773640	0	1	540	18	1	313	10.4333	58	male	2	smoker	4	adeno	II	smoker
GSE31210_226P	GSM773641	0	0	1317	43.9	1	540	18	68	male	2	smoker	4	adeno	II	smoker
GSE31210_226P	GSM773642	0	0	1980	66	1	341	11.3667	65	female	2	non_smoker	4	adeno	II	non_smoker
GSE31210_226P	GSM773643	0	1	702	23.4	1	631	21.0333	66	male	2	smoker	2	adeno	II	smoker
GSE31210_226P	GSM773644	0	1	564	18.8	1	253	8.43333	66	male	2	smoker	4	adeno	II	smoker
GSE31210_226P	GSM773645	0	1	788	26.2667	1	392	13.0667	62	male	2	smoker	4	adeno	II	smoker
GSE31210_226P	GSM773646	0	0	1463	48.7667	1	480	16	58	female	2	smoker	2	adeno	II	smoker
GSE31210_226P	GSM773647	0	1	1345	44.8333	1	613	20.4333	49	male	2	smoker	2	adeno	II	smoker
GSE31210_226P	GSM773648	0	0	832	27.7333	1	790	26.3333	61	male	2	smoker	4	adeno	II	smoker
GSE31210_226P	GSM773649	0	0	2687	89.5667	1	825	27.5	59	female	2	non_smoker	2	adeno	II	non_smoker
GSE31210_226P	GSM773650	0	1	1122	37.4	1	538	17.9333	53	female	2	non_smoker	4	adeno	II	non_smoker
GSE31210_226P	GSM773651	0	0	2668	88.9333	1	1725	57.5	64	male	2	smoker	4	adeno	II	smoker
GSE31210_226P	GSM773652	0	0	1936	64.5333	1	384	12.8	67	female	1	non_smoker	2	adeno	I	non_smoker
GSE31210_226P	GSM773653	1	0	871	29.0333	1	587	19.5667	69	male	1	smoker	3	adeno	I	smoker
GSE31210_226P	GSM773654	0	0	2671	89.0333	1	2282	76.0667	61	female	1	non_smoker	2	adeno	I	non_smoker
GSE31210_226P	GSM773655	0	0	1482	49.4	1	832	27.7333	64	female	1	smoker	2	adeno	I	smoker
GSE31210_226P	GSM773656	1	0	1128	37.6	1	1126	37.5333	53	female	1	non_smoker	3	adeno	I	non_smoker
GSE31210_226P	GSM773657	1	1	1042	34.7333	1	772	25.7333	71	female	1	non_smoker	3	adeno	I	non_smoker
GSE31210_226P	GSM773658	0	1	1229	40.9667	1	495	16.5	52	male	1	non_smoker	2	adeno	I	non_smoker
GSE31210_226P	GSM773659	0	1	2263	75.4333	1	1242	41.4	52	female	1	non_smoker	4	adeno	I	non_smoker
GSE31210_226P	GSM773660	0	0	1770	59	1	987	32.9	54	female	1	non_smoker	4	adeno	I	non_smoker
GSE31210_226P	GSM773661	0	1	1433	47.7667	1	827	27.5667	49	male	1	smoker	2	adeno	I	smoker
GSE31210_226P	GSM773662	1	0	1823	60.7667	1	1047	34.9	68	female	1	non_smoker	3	adeno	I	non_smoker
GSE31210_226P	GSM773663	0	0	1988	66.2667	1	1706	56.8667	62	female	1	non_smoker	4	adeno	I	non_smoker
GSE31210_226P	GSM773664	0	0	1434	47.8	1	356	11.8667	63	female	1	smoker	4	adeno	I	smoker
GSE31210_226P	GSM773665	0	1	630	21	1	463	15.4333	63	male	1	smoker	4	adeno	I	smoker
GSE31210_226P	GSM773666	1	0	1537	51.2333	1	547	18.2333	62	female	1	non_smoker	3	adeno	I	non_smoker
GSE31210_226P	GSM773667	0	1	1429	47.6333	1	1252	41.7333	57	female	1	smoker	4	adeno	I	smoker
GSE31210_226P	GSM773668	0	1	1038	34.6	1	567	18.9	39	female	1	smoker	4	adeno	I	smoker
GSE31210_226P	GSM773669	0	0	2486	82.8667	0	2486	82.8667	55	female	2	non_smoker	2	adeno	II	non_smoker
GSE31210_226P	GSM773670	0	0	740	24.6667	0	740	24.6667	47	male	2	smoker	6	adeno	II	smoker
GSE31210_226P	GSM773671	1	0	1042	34.7333	0	1042	34.7333	64	female	2	non_smoker	3	adeno	II	non_smoker
GSE31210_226P	GSM773672	0	0	1267	42.2333	0	1267	42.2333	60	female	2	smoker	2	adeno	II	smoker
GSE31210_226P	GSM773673	0	0	1017	33.9	0	1017	33.9	48	female	2	non_smoker	4	adeno	II	non_smoker
GSE31210_226P	GSM773674	0	0	1041	34.7	0	1041	34.7	60	male	2	smoker	2	adeno	II	smoker
GSE31210_226P	GSM773675	0	0	1859	61.9667	0	1859	61.9667	52	male	2	smoker	4	adeno	II	smoker
GSE31210_226P	GSM773676	0	0	1717	57.2333	0	1717	57.2333	48	female	2	non_smoker	4	adeno	II	non_smoker
GSE31210_226P	GSM773677	0	0	1494	49.8	0	1494	49.8	60	female	2	non_smoker	2	adeno	II	non_smoker
GSE31210_226P	GSM773678	0	0	754	25.1333	0	754	25.1333	49	male	2	smoker	2	adeno	II	smoker
GSE31210_226P	GSM773679	1	0	2364	78.8	0	403	13.4333	63	male	2	smoker	3	adeno	II	smoker
GSE31210_226P	GSM773680	0	0	1733	57.7667	0	1733	57.7667	68	male	1	smoker	6	adeno	I	smoker
GSE31210_226P	GSM773681	1	0	1941	64.7	0	1941	64.7	58	female	1	non_smoker	3	adeno	I	non_smoker
GSE31210_226P	GSM773682	0	0	774	25.8	0	774	25.8	68	male	1	smoker	2	adeno	I	smoker
GSE31210_226P	GSM773683	0	0	2913	97.1	0	2913	97.1	64	female	1	non_smoker	4	adeno	I	non_smoker
GSE31210_226P	GSM773684	1	0	1803	60.1	0	1803	60.1	58	male	1	smoker	3	adeno	I	smoker
GSE31210_226P	GSM773685	0	0	1912	63.7333	0	1912	63.7333	62	male	1	smoker	4	adeno	I	smoker
GSE31210_226P	GSM773686	1	0	1481	49.3667	0	1481	49.3667	66	female	1	non_smoker	3	adeno	I	non_smoker
GSE31210_226P	GSM773687	0	0	1231	41.0333	0	1231	41.0333	68	female	1	smoker	4	adeno	I	smoker
GSE31210_226P	GSM773688	0	0	1964	65.4667	0	1964	65.4667	68	male	1	non_smoker	4	adeno	I	non_smoker
GSE31210_226P	GSM773689	1	0	3352	111.733	0	3352	111.733	72	male	1	smoker	3	adeno	I	smoker
GSE31210_226P	GSM773690	0	0	2158	71.9333	0	2158	71.9333	62	male	1	smoker	4	adeno	I	smoker
GSE31210_226P	GSM773691	1	0	3466	115.533	0	3466	115.533	67	female	1	non_smoker	3	adeno	I	non_smoker
GSE31210_226P	GSM773692	1	0	3263	108.767	0	3263	108.767	52	male	1	non_smoker	3	adeno	I	non_smoker
GSE31210_226P	GSM773693	0	0	1823	60.7667	0	1823	60.7667	67	female	1	non_smoker	4	adeno	I	non_smoker
GSE31210_226P	GSM773694	0	0	1856	61.8667	0	1856	61.8667	59	female	1	non_smoker	2	adeno	I	non_smoker
GSE31210_226P	GSM773695	0	0	2449	81.6333	0	2449	81.6333	70	female	1	non_smoker	4	adeno	I	non_smoker
GSE31210_226P	GSM773696	1	0	1859	61.9667	0	1859	61.9667	59	male	1	smoker	3	adeno	I	smoker
GSE31210_226P	GSM773697	1	0	1998	66.6	0	1998	66.6	56	male	1	smoker	3	adeno	I	smoker
GSE31210_226P	GSM773698	0	0	1852	61.7333	0	1852	61.7333	69	female	1	smoker	2	adeno	I	smoker
GSE31210_226P	GSM773699	0	0	1894	63.1333	0	1894	63.1333	61	female	1	smoker	4	adeno	I	smoker
GSE31210_226P	GSM773700	0	0	1861	62.0333	0	1861	62.0333	54	female	1	non_smoker	2	adeno	I	non_smoker
GSE31210_226P	GSM773701	1	0	1669	55.6333	0	1669	55.6333	64	female	1	non_smoker	3	adeno	I	non_smoker
GSE31210_226P	GSM773702	0	0	3189	106.3	0	3189	106.3	45	female	1	non_smoker	4	adeno	I	non_smoker
GSE31210_226P	GSM773703	0	0	1822	60.7333	0	1822	60.7333	55	female	1	non_smoker	2	adeno	I	non_smoker
GSE31210_226P	GSM773704	1	0	1809	60.3	0	1809	60.3	61	female	1	non_smoker	3	adeno	I	non_smoker
GSE31210_226P	GSM773705	0	0	2552	85.0667	0	2552	85.0667	65	female	1	non_smoker	4	adeno	I	non_smoker
GSE31210_226P	GSM773706	0	0	2968	98.9333	0	2968	98.9333	65	male	1	non_smoker	4	adeno	I	non_smoker
GSE31210_226P	GSM773707	0	0	3066	102.2	0	3066	102.2	47	male	1	smoker	4	adeno	I	smoker
GSE31210_226P	GSM773708	1	0	1412	47.0667	0	1412	47.0667	60	female	1	non_smoker	3	adeno	I	non_smoker
GSE31210_226P	GSM773709	1	0	1317	43.9	0	1317	43.9	55	male	1	smoker	3	adeno	I	smoker
GSE31210_226P	GSM773710	0	0	1180	39.3333	0	1180	39.3333	61	female	1	non_smoker	4	adeno	I	non_smoker
GSE31210_226P	GSM773711	0	0	1688	56.2667	0	1688	56.2667	67	male	1	smoker	4	adeno	I	smoker
GSE31210_226P	GSM773712	1	0	1417	47.2333	0	1417	47.2333	69	male	1	smoker	3	adeno	I	smoker
GSE31210_226P	GSM773713	0	0	1426	47.5333	0	1426	47.5333	65	female	1	non_smoker	4	adeno	I	non_smoker
GSE31210_226P	GSM773714	0	0	1674	55.8	0	1489	49.6333	65	male	1	smoker	4	adeno	I	smoker
GSE31210_226P	GSM773715	0	0	1848	61.6	0	1848	61.6	56	female	1	non_smoker	4	adeno	I	non_smoker
GSE31210_226P	GSM773716	0	0	1856	61.8667	0	1856	61.8667	65	female	1	smoker	2	adeno	I	smoker
GSE31210_226P	GSM773717	0	0	1780	59.3333	0	1780	59.3333	56	female	1	non_smoker	2	adeno	I	non_smoker
GSE31210_226P	GSM773718	1	0	2084	69.4667	0	2084	69.4667	59	male	1	non_smoker	3	adeno	I	non_smoker
GSE31210_226P	GSM773719	1	0	1879	62.6333	0	1879	62.6333	56	male	1	smoker	3	adeno	I	smoker
GSE31210_226P	GSM773720	0	0	1114	37.1333	0	1114	37.1333	63	female	1	smoker	4	adeno	I	smoker
GSE31210_226P	GSM773721	0	0	2806	93.5333	0	2806	93.5333	49	male	1	smoker	4	adeno	I	smoker
GSE31210_226P	GSM773722	0	0	1663	55.4333	0	1663	55.4333	58	female	1	non_smoker	4	adeno	I	non_smoker
GSE31210_226P	GSM773723	0	0	1726	57.5333	0	1726	57.5333	62	male	1	smoker	6	adeno	I	smoker
GSE31210_226P	GSM773724	0	0	1629	54.3	0	1629	54.3	68	female	1	non_smoker	2	adeno	I	non_smoker
GSE31210_226P	GSM773725	1	0	2179	72.6333	0	2179	72.6333	66	female	1	non_smoker	3	adeno	I	non_smoker
GSE31210_226P	GSM773726	0	0	1917	63.9	0	1917	63.9	57	female	1	smoker	4	adeno	I	smoker
GSE31210_226P	GSM773727	0	0	1446	48.2	0	1446	48.2	57	female	1	non_smoker	4	adeno	I	non_smoker
GSE31210_226P	GSM773728	0	0	1162	38.7333	0	1162	38.7333	52	female	1	smoker	4	adeno	I	smoker
GSE31210_226P	GSM773729	0	0	1231	41.0333	0	1231	41.0333	65	female	1	non_smoker	4	adeno	I	non_smoker
GSE31210_226P	GSM773730	0	0	941	31.3667	0	941	31.3667	65	male	1	smoker	4	adeno	I	smoker
GSE31210_226P	GSM773731	0	0	1623	54.1	0	1623	54.1	50	female	1	non_smoker	4	adeno	I	non_smoker
GSE31210_226P	GSM773732	0	0	1855	61.8333	0	1855	61.8333	53	female	1	non_smoker	4	adeno	I	non_smoker
GSE31210_226P	GSM773733	0	0	1404	46.8	0	1404	46.8	53	female	1	non_smoker	4	adeno	I	non_smoker
GSE31210_226P	GSM773734	0	0	2221	74.0333	0	2221	74.0333	66	female	1	smoker	4	adeno	I	smoker
GSE31210_226P	GSM773735	0	0	849	28.3	0	849	28.3	62	female	1	non_smoker	4	adeno	I	non_smoker
GSE31210_226P	GSM773736	0	0	831	27.7	0	831	27.7	66	female	1	non_smoker	4	adeno	I	non_smoker
GSE31210_226P	GSM773737	0	0	3219	107.3	0	3219	107.3	35	male	1	smoker	2	adeno	I	smoker
GSE31210_226P	GSM773738	0	0	2585	86.1667	0	2585	86.1667	59	female	1	non_smoker	4	adeno	I	non_smoker
GSE31210_226P	GSM773739	0	0	2442	81.4	0	2442	81.4	67	female	1	non_smoker	4	adeno	I	non_smoker
GSE31210_226P	GSM773740	0	0	1910	63.6667	0	1910	63.6667	56	female	1	smoker	6	adeno	I	smoker
GSE31210_226P	GSM773741	1	0	1834	61.1333	0	1834	61.1333	62	female	1	non_smoker	3	adeno	I	non_smoker
GSE31210_226P	GSM773742	0	0	2918	97.2667	0	2918	97.2667	46	female	1	non_smoker	4	adeno	I	non_smoker
GSE31210_226P	GSM773743	0	0	2285	76.1667	0	2285	76.1667	67	female	1	non_smoker	4	adeno	I	non_smoker
GSE31210_226P	GSM773744	1	0	2149	71.6333	0	2149	71.6333	62	male	1	smoker	3	adeno	I	smoker
GSE31210_226P	GSM773745	0	0	2561	85.3667	0	2561	85.3667	63	male	1	smoker	4	adeno	I	smoker
GSE31210_226P	GSM773746	0	0	1947	64.9	0	1947	64.9	52	female	1	smoker	4	adeno	I	smoker
GSE31210_226P	GSM773747	1	0	1841	61.3667	0	1841	61.3667	60	female	1	non_smoker	3	adeno	I	non_smoker
GSE31210_226P	GSM773748	1	0	1971	65.7	0	1971	65.7	47	female	1	non_smoker	3	adeno	I	non_smoker
GSE31210_226P	GSM773749	0	0	2409	80.3	0	2409	80.3	56	male	1	smoker	4	adeno	I	smoker
GSE31210_226P	GSM773750	0	0	1624	54.1333	0	1624	54.1333	56	female	1	non_smoker	4	adeno	I	non_smoker
GSE31210_226P	GSM773751	0	0	2430	81	0	2430	81	63	female	1	smoker	4	adeno	I	smoker
GSE31210_226P	GSM773752	0	0	1856	61.8667	0	1856	61.8667	59	male	1	smoker	4	adeno	I	smoker
GSE31210_226P	GSM773753	1	0	1516	50.5333	0	1516	50.5333	62	female	1	non_smoker	3	adeno	I	non_smoker
GSE31210_226P	GSM773754	1	0	1819	60.6333	0	1819	60.6333	50	male	1	smoker	3	adeno	I	smoker
GSE31210_226P	GSM773755	0	0	2413	80.4333	0	2413	80.4333	55	male	1	non_smoker	4	adeno	I	non_smoker
GSE31210_226P	GSM773756	0	0	1849	61.6333	0	1849	61.6333	54	female	1	smoker	2	adeno	I	smoker
GSE31210_226P	GSM773757	0	0	2181	72.7	0	2181	72.7	65	male	1	non_smoker	4	adeno	I	non_smoker
GSE31210_226P	GSM773758	1	0	2168	72.2667	0	2168	72.2667	66	male	1	smoker	3	adeno	I	smoker
GSE31210_226P	GSM773759	0	0	2154	71.8	0	2154	71.8	62	female	1	non_smoker	4	adeno	I	non_smoker
GSE31210_226P	GSM773760	1	0	2073	69.1	0	2073	69.1	64	female	1	non_smoker	3	adeno	I	non_smoker
GSE31210_226P	GSM773761	1	0	1994	66.4667	0	1994	66.4667	64	female	1	non_smoker	3	adeno	I	non_smoker
GSE31210_226P	GSM773762	1	0	2137	71.2333	0	2137	71.2333	61	male	1	non_smoker	3	adeno	I	non_smoker
GSE31210_226P	GSM773763	1	0	1998	66.6	0	1998	66.6	58	female	1	non_smoker	3	adeno	I	non_smoker
GSE31210_226P	GSM773764	0	0	1908	63.6	0	1908	63.6	49	male	1	smoker	2	adeno	I	smoker
GSE31210_226P	GSM773765	1	0	1660	55.3333	0	1660	55.3333	58	male	1	smoker	3	adeno	I	smoker
GSE50081_127P	GSM1213669	0	1	1479.6	49.32	0	1481.4	49.38	63.57	male	1	smoker	1	adenosquamouscarcinoma	1A	Current
GSE50081_127P	GSM1213670	1	0	2707.2	90.24	0	2707.56	90.252	68.15	female	1	smoker	3	adeno	1A	Current
GSE50081_127P	GSM1213671	1	0	2635.2	87.84	0	2636.64	87.888	69.15	male	1	smoker	3	adeno	1B	Current
GSE50081_127P	GSM1213672	1	0	2462.4	82.08	0	2463.12	82.104	82.36	female	1	smoker	3	adeno	1A	Ex-smoker
GSE50081_127P	GSM1213673	0	1	687.6	22.92	1	580.68	19.356	68	male	1	smoker	6	adeno	1B	Current
GSE50081_127P	GSM1213674	0	0	2530.8	84.36	0	2532.24	84.408	57.31	male	1	smoker	6	squamous	1B	Current
GSE50081_127P	GSM1213675	0	0	2466	82.2	0	2466	82.2	63.63	female	2	smoker	1	squamous	2B	Ex-smoker
GSE50081_127P	GSM1213676	0	1	1558.8	51.96	1	1496.16	49.872	71.43	male	1	smoker	2	adeno	1B	Ex-smoker
GSE50081_127P	GSM1213677	0	0	2239.2	74.64	0	2238.48	74.616	44.21	female	1	non_smoker	1	adeno	1B	Never
GSE50081_127P	GSM1213678	0	1	1468.8	48.96	1	1347.48	44.916	74.16	female	2	non_smoker	6	adeno	2B	Never
GSE50081_127P	GSM1213679	1	0	2271.6	75.72	0	2271.96	75.732	66.46	male	1	smoker	3	adeno	1A	Ex-smoker
GSE50081_127P	GSM1213680	1	0	2156.4	71.88	0	2155.68	71.856	59.01	female	1	smoker	3	adeno	1B	Ex-smoker
GSE50081_127P	GSM1213681	0	0	1915.2	63.84	0	1914.12	63.804	70.56	female	1	smoker	2	adeno	1B	Ex-smoker
GSE50081_127P	GSM1213682	1	0	2001.6	66.72	0	2001.96	66.732	72.96	female	1	smoker	3	adeno	1A	Ex-smoker
GSE50081_127P	GSM1213683	1	0	1807.2	60.24	0	1806.48	60.216	79.28	male	1	smoker	3	adeno	1B	Ex-smoker
GSE50081_127P	GSM1213684	0	0	1249.2	41.64	0	1247.76	41.592	73.26	female	2	smoker	2	squamous	2B	Ex-smoker
GSE50081_127P	GSM1213685	1	0	2433.6	81.12	0	2432.52	81.084	52.14	male	1	smoker	3	adeno	1A	Current
GSE50081_127P	GSM1213686	1	1	1022.4	34.08	0	1020.96	34.032	85.78	male	1	smoker	3	adeno	1B	Ex-smoker
GSE50081_127P	GSM1213687	1	0	2325.6	77.52	0	2324.16	77.472	76.93	male	1	smoker	3	adeno	1B	Current
GSE50081_127P	GSM1213688	1	0	2073.6	69.12	0	2072.88	69.096	73.23	male	1	smoker	3	adeno	1A	Ex-smoker
GSE50081_127P	GSM1213689	1	0	1782	59.4	0	1782	59.4	77.18	female	1	non_smoker	3	adeno	1A	Never
GSE50081_127P	GSM1213690	1	0	1843.2	61.44	1	1757.52	58.584	78.96	female	2	smoker	3	adeno	2B	Ex-smoker
GSE50081_127P	GSM1213691	0	0	2300.4	76.68	0	2301.48	76.716	78.99	male	1	smoker	1	adeno	1B	Current
GSE50081_127P	GSM1213692	1	1	2066.4	68.88	0	2067.84	68.928	55.39	female	1	non_smoker	3	adeno	1A	Never
GSE50081_127P	GSM1213693	0	1	396	13.2	1	255.24	8.508	61.53	female	2	smoker	1	adeno	2B	Current
GSE50081_127P	GSM1213694	0	0	2408.4	80.28	1	1116.72	37.224	68.66	female	2	non_smoker	6	adeno	2A	Never
GSE50081_127P	GSM1213695	0	0	2102.4	70.08	0	2103.48	70.116	62.9	female	2	smoker	2	adeno	2B	Current
GSE50081_127P	GSM1213696	1	0	1864.8	62.16	0	1864.8	62.16	67.04	male	1	smoker	3	adeno	1B	Ex-smoker
GSE50081_127P	GSM1213697	1	0	2293.2	76.44	0	2292.48	76.416	79.71	male	1	smoker	3	adeno	1B	Current
GSE50081_127P	GSM1213698	0	1	2026.8	67.56	0	2028.24	67.608	69.59	female	2	smoker	2	adeno	2B	Current
GSE50081_127P	GSM1213699	1	1	676.8	22.56	1	477	15.9	61.13	male	1	non_smoker	3	adeno	1A	Never
GSE50081_127P	GSM1213700	0	1	1450.8	48.36	1	673.2	22.44	73.93	female	1	non_smoker	2	adeno	1B	Never
GSE50081_127P	GSM1213701	0	1	1879.2	62.64	1	1869.84	62.328	73.66	male	1	smoker	6	squamous	1A	Current
GSE50081_127P	GSM1213702	0	1	1054.8	35.16	0	1053.72	35.124	55.75	male	2	smoker	1	adeno	2B	Current
GSE50081_127P	GSM1213703	1	1	2145.6	71.52	1	2070.72	69.024	75.68	female	1	non_smoker	3	adeno	1B	Never
GSE50081_127P	GSM1213704	1	0	1994.4	66.48	1	1787.04	59.568	61.59	male	2	non_smoker	3	adeno	2B	Never
GSE50081_127P	GSM1213705	0	1	172.8	5.76	1	103.32	3.444	59.11	male	2	smoker	1	squamous	2B	Ex-smoker
GSE50081_127P	GSM1213706	0	0	2700	90	0	2699.64	89.988	49.53	male	2	smoker	6	squamous	2B	Ex-smoker
GSE50081_127P	GSM1213707	0	0	1947.6	64.92	1	621	20.7	41.95	female	1	non_smoker	6	adeno	1B	Never
GSE50081_127P	GSM1213708	0	0	2199.6	73.32	1	1881.72	62.724	63.1	male	2	smoker	1	squamous	2A	Ex-smoker
GSE50081_127P	GSM1213709	0	0	1872	62.4	1	1684.44	56.148	77.27	female	1	smoker	1	squamous	1B	Current
GSE50081_127P	GSM1213710	0	0	118.8	3.96	1	77.04	2.568	67.56	male	2	smoker	2	adeno	2B	Current
GSE50081_127P	GSM1213711	0	0	1663.2	55.44	0	1664.64	55.488	70.85	female	2	smoker	1	squamous	2B	Current
GSE50081_127P	GSM1213712	0	0	2368.8	78.96	0	2369.52	78.984	69.07	female	1	smoker	1	squamous	1B	Ex-smoker
GSE50081_127P	GSM1213713	0	0	1778.4	59.28	0	1780.2	59.34	70.52	male	1	smoker	1	large	1B	Current
GSE50081_127P	GSM1213714	0	0	2214	73.8	0	2213.64	73.788	62.91	female	2	smoker	2	squamous	2B	Ex-smoker
GSE50081_127P	GSM1213715	0	0	2649.6	88.32	1	1447.92	48.264	72.97	female	2	smoker	1	adeno	2B	Ex-smoker
GSE50081_127P	GSM1213716	0	1	1573.2	52.44	1	1572.12	52.404	73.57	male	1	smoker	1	adeno	1B	Ex-smoker
GSE50081_127P	GSM1213717	1	1	1767.6	58.92	1	1298.88	43.296	63.41	male	1	smoker	3	adeno	1B	Ex-smoker
GSE50081_127P	GSM1213718	0	0	1782	59.4	0	1780.92	59.364	81.17	female	1	smoker	1	squamous	1B	Ex-smoker
GSE50081_127P	GSM1213719	0	1	334.8	11.16	1	290.88	9.696	72.55	male	1	smoker	1	squamous	1B	Ex-smoker
GSE50081_127P	GSM1213720	1	0	2293.2	76.44	0	2293.56	76.452	67.6	male	1	smoker	3	adeno	1A	Ex-smoker
GSE50081_127P	GSM1213721	0	0	2199.6	73.32	0	2199.96	73.332	57.41	male	1	smoker	2	NSClargecellcarcinoma-mixed	1B	Current
GSE50081_127P	GSM1213722	0	1	450	15	1	209.88	6.996	68.87	female	1	smoker	6	adeno	1B	Current
GSE50081_127P	GSM1213723	1	1	939.6	31.32	1	802.44	26.748	79.65	male	2	smoker	3	adeno	2B	Ex-smoker
GSE50081_127P	GSM1213724	1	0	2260.8	75.36	0	2261.88	75.396	76.91	male	1	smoker	3	adeno	1A	Ex-smoker
GSE50081_127P	GSM1213725	0	0	2314.8	77.16	0	2316.24	77.208	71.92	female	1	smoker	2	large	1B	Current
GSE50081_127P	GSM1213726	0	0	2361.6	78.72	0	2362.68	78.756	83.65	female	2	smoker	2	adeno	2B	Ex-smoker
GSE50081_127P	GSM1213727	1	1	2084.4	69.48	1	644.76	21.492	49.24	male	2	smoker	3	adeno	2A	Current
GSE50081_127P	GSM1213728	1	0	1940.4	64.68	0	1939.68	64.656	75.89	male	1	smoker	3	adeno	1A	Ex-smoker
GSE50081_127P	GSM1213729	0	1	871.2	29.04	1	695.88	23.196	69.7	male	1	smoker	1	squamous	1B	Ex-smoker
GSE50081_127P	GSM1213730	0	1	1155.6	38.52	1	287.64	9.588	65.26	male	1	smoker	6	adeno	1B	Ex-smoker
GSE50081_127P	GSM1213731	0	0	2091.6	69.72	0	2091.6	69.72	69.17	male	2	smoker	1	squamous	2B	Ex-smoker
GSE50081_127P	GSM1213732	0	0	2721.6	90.72	0	2720.16	90.672	74.13	male	1	smoker	2	squamous	1A	Current
GSE50081_127P	GSM1213733	0	1	1252.8	41.76	1	974.88	32.496	78.13	male	1	smoker	1	adeno	1B	Current
GSE50081_127P	GSM1213734	1	0	1857.6	61.92	0	1857.96	61.932	71.23	female	2	smoker	3	adeno	2B	Ex-smoker
GSE50081_127P	GSM1213735	0	0	2181.6	72.72	1	443.52	14.784	68.14	female	1	smoker	1	adeno	1B	Ex-smoker
GSE50081_127P	GSM1213736	0	1	327.6	10.92	1	319.32	10.644	54.09	female	1	smoker	6	adeno	1B	Ex-smoker
GSE50081_127P	GSM1213737	1	0	1062	35.4	0	1060.56	35.352	64.19	female	1	non_smoker	3	adeno	1A	Never
GSE50081_127P	GSM1213738	1	1	1386	46.2	0	1386.72	46.224	63.5	male	2	smoker	3	adeno	2A	Current
GSE50081_127P	GSM1213739	1	0	43.2	1.44	0	43.2	1.44	74.91	female	1	smoker	3	adeno	1B	Ex-smoker
GSE50081_127P	GSM1213740	1	0	2102.4	70.08	0	2103.48	70.116	85.91	female	1	non_smoker	3	adeno	1B	Never
GSE50081_127P	GSM1213741	1	1	2286	76.2	0	2286.72	76.224	80.61	male	1	non_smoker	3	adeno	1B	Never
GSE50081_127P	GSM1213742	0	1	1893.6	63.12	0	1893.24	63.108	80.76	male	2	smoker	1	adeno	2B	Ex-smoker
GSE50081_127P	GSM1213743	1	0	1810.8	60.36	0	1811.52	60.384	40.16	female	1	non_smoker	3	adeno	1B	Never
GSE50081_127P	GSM1213744	0	0	1814.4	60.48	0	1815.48	60.516	71.47	male	1	smoker	2	squamous	1A	Ex-smoker
GSE50081_127P	GSM1213745	0	1	1713.6	57.12	1	1712.88	57.096	63.21	male	2	smoker	2	adenosquamouscarcinoma	2B	Current
GSE50081_127P	GSM1213746	1	0	1861.2	62.04	0	1863	62.1	60.79	male	1	smoker	3	adeno	1B	Current
GSE50081_127P	GSM1213747	0	0	1486.8	49.56	0	1486.44	49.548	57.09	female	2	smoker	6	adeno	2A	Ex-smoker
GSE50081_127P	GSM1213748	0	0	1828.8	60.96	0	1828.44	60.948	60.7	female	1	smoker	2	squamous	1A	Current
GSE50081_127P	GSM1213749	0	1	1152	38.4	1	437.76	14.592	78.26	male	1	non_smoker	6	adeno	1B	Never
GSE50081_127P	GSM1213750	0	1	370.8	12.36	1	332.28	11.076	50.12	male	2	smoker	6	adeno	2B	Current
GSE50081_127P	GSM1213751	1	0	1767.6	58.92	0	1768.32	58.944	49.86	female	1	smoker	3	adeno	1A	Ex-smoker
GSE50081_127P	GSM1213752	1	1	349.2	11.64	1	295.56	9.852	64.73	male	1	smoker	3	adeno	1B	Ex-smoker
GSE50081_127P	GSM1213753	0	1	1112.4	37.08	1	983.52	32.784	80.78	female	1	smoker	2	adeno	1B	Current
GSE50081_127P	GSM1213754	0	1	727.2	24.24	1	252.36	8.412	72.96	male	2	smoker	6	adeno	2B	Current
GSE50081_127P	GSM1213755	0	0	1915.2	63.84	0	1915.92	63.864	71.5	male	1	smoker	1	large	1A	Ex-smoker
GSE50081_127P	GSM1213756	1	0	1897.2	63.24	0	1898.28	63.276	60.85	male	1	smoker	3	adeno	1A	Ex-smoker
GSE50081_127P	GSM1213757	1	0	2070	69	1	98.64	3.288	69.77	male	1	smoker	3	adeno	1B	Ex-smoker
GSE50081_127P	GSM1213758	1	0	1983.6	66.12	1	762.84	25.428	61.98	male	1	smoker	3	adeno	1B	Ex-smoker
GSE50081_127P	GSM1213759	0	0	1976.4	65.88	0	1978.2	65.94	49.41	male	1	smoker	1	adeno	1B	Current
GSE50081_127P	GSM1213760	0	0	1645.2	54.84	0	1647	54.9	78.11	female	1	smoker	1	adeno	1A	Ex-smoker
GSE50081_127P	GSM1213761	1	0	1774.8	59.16	0	1774.08	59.136	63.1	female	1	smoker	3	adeno	1A	Current
GSE50081_127P	GSM1213762	0	1	309.6	10.32	1	40.32	1.344	57.68	female	2	smoker	2	adeno	2B	Current
GSE50081_127P	GSM1213763	1	1	702	23.4	0	703.8	23.46	62.23	female	1	smoker	3	adeno	1B	Current
GSE50081_127P	GSM1213764	0	0	2790	93	0	2788.2	92.94	63.54	female	1	non_smoker	6	adeno	1B	Never
GSE50081_127P	GSM1213765	0	1	972	32.4	0	972	32.4	73.23	male	1	NA	4	squamous	1B	Unable to determine
GSE50081_127P	GSM1213766	0	1	1252.8	41.76	0	1252.8	41.76	87.11	male	1	smoker	2	squamous	1B	Current
GSE50081_127P	GSM1213767	0	1	1310.4	43.68	0	1310.76	43.692	73.25	male	1	NA	6	squamous	1B	Unable to determine
GSE50081_127P	GSM1213768	0	0	1562.4	52.08	0	1564.2	52.14	60.6	male	1	smoker	1	adeno	1B	Current
GSE50081_127P	GSM1213769	0	0	1904.4	63.48	1	1339.56	44.652	57.75	female	1	smoker	2	adeno	1A	Ex-smoker
GSE50081_127P	GSM1213770	1	1	759.6	25.32	0	758.88	25.296	68.59	male	2	smoker	3	adeno	2B	Ex-smoker
GSE50081_127P	GSM1213771	0	0	2656.8	88.56	0	2658.24	88.608	83.87	female	2	smoker	1	squamous	2B	Ex-smoker
GSE50081_127P	GSM1213772	0	0	2678.4	89.28	0	2676.96	89.232	87.93	male	1	smoker	6	squamous	1B	Ex-smoker
GSE50081_127P	GSM1213773	0	1	1724.4	57.48	0	1725.84	57.528	69.43	female	1	smoker	6	adeno	1B	Ex-smoker
GSE50081_127P	GSM1213774	0	1	1083.6	36.12	1	1039.68	34.656	68.25	male	2	smoker	6	adeno	2B	Current
GSE50081_127P	GSM1213775	1	1	1130.4	37.68	0	1131.48	37.716	70.52	male	1	smoker	3	adeno	1A	Current
GSE50081_127P	GSM1213776	0	1	435.6	14.52	0	436.68	14.556	70.73	female	2	NA	2	NSCLC-favoradenocarcinoma	2B	Unable to determine
GSE50081_127P	GSM1213777	0	0	1962	65.4	0	1960.56	65.352	66.69	male	1	smoker	2	adeno	1B	Ex-smoker
GSE50081_127P	GSM1213778	0	0	2041.2	68.04	0	2040.12	68.004	67.64	female	1	smoker	6	squamous	1A	Current
GSE50081_127P	GSM1213779	1	0	1119.6	37.32	0	1118.52	37.284	73.02	female	1	smoker	3	adeno	1B	Current
GSE50081_127P	GSM1213780	1	1	234	7.8	0	235.44	7.848	84.19	male	1	NA	3	adeno	1A	Unable to determine
GSE50081_127P	GSM1213781	1	1	648	21.6	0	646.56	21.552	70.96	male	2	smoker	3	adeno	2B	Ex-smoker
GSE50081_127P	GSM1213782	1	0	1155.6	38.52	0	1157.04	38.568	74.74	male	1	smoker	3	adeno	1A	Ex-smoker
GSE50081_127P	GSM1213783	0	1	216	7.2	0	216	7.2	83.58	female	1	smoker	2	adeno	1A	Ex-smoker
GSE50081_127P	GSM1213784	0	0	1872	62.4	0	1873.8	62.46	66.38	male	1	smoker	2	adeno	1A	Ex-smoker
GSE50081_127P	GSM1213785	1	1	1400.4	46.68	1	1058.4	35.28	73.63	male	1	NA	3	adeno	1A	Unable to determine
GSE50081_127P	GSM1213786	1	0	2145.6	71.52	0	2144.88	71.496	73.79	female	1	smoker	3	squamous	1B	Ex-smoker
GSE50081_127P	GSM1213787	1	0	1234.8	41.16	1	1048.68	34.956	71.22	female	1	non_smoker	3	adeno	1B	Never
GSE50081_127P	GSM1213788	1	1	536.4	17.88	1	428.76	14.292	80.54	male	2	smoker	3	adeno	2B	Ex-smoker
GSE50081_127P	GSM1213789	0	1	658.8	21.96	1	255.24	8.508	80.34	male	1	smoker	6	squamous	1B	Ex-smoker
GSE50081_127P	GSM1213790	0	0	1864.8	62.16	0	1865.88	62.196	67.29	female	1	smoker	6	squamous	1B	Current
GSE50081_127P	GSM1213791	0	1	1864.8	62.16	NA	27.72	0.924	69.07	female	1	smoker	6	squamous	1A	Current
GSE50081_127P	GSM1213792	0	1	1051.2	35.04	0	1049.76	34.992	79.62	female	1	smoker	6	adeno	1B	Ex-smoker
GSE50081_127P	GSM1213793	0	0	968.4	32.28	0	966.96	32.232	72.67	female	1	non_smoker	2	adeno	1B	Never
GSE50081_127P	GSM1213794	1	0	1796.4	59.88	0	1795.68	59.856	56.71	female	1	non_smoker	3	adeno	1A	Never
GSE50081_127P	GSM1213795	1	0	2401.2	80.04	0	2403	80.1	60.29	female	1	NA	3	adeno	1A	Unable to determine
GSE50081_127P	GSM1213796	0	1	2016	67.2	0	2017.44	67.248	61.86	male	2	smoker	1	squamous	2B	Ex-smoker
GSE50081_127P	GSM1213797	1	0	2102.4	70.08	0	2101.32	70.044	70.91	male	1	smoker	3	adeno	1A	Current
GSE50081_127P	GSM1213798	1	0	3916.8	130.56	NA	6.84	0.228	75.03	male	1	smoker	3	adeno	1B	Ex-smoker
GSE50081_127P	GSM1213799	0	1	68.4	2.28	0	69.84	2.328	54.73	female	1	smoker	2	large	1A	Current
GSE50081_127P	GSM1213800	0	0	183.6	6.12	0	185.4	6.18	84.48	female	1	non_smoker	6	adeno	1A	Never
GSE50081_127P	GSM1213801	1	1	1454.4	48.48	NA	9.72	0.324	76.94	male	2	smoker	3	adeno	2A	Ex-smoker
GSE50081_127P	GSM1213802	0	0	1702.8	56.76	0	1701.36	56.712	63.8	female	2	smoker	1	squamous	2B	Current
GSE50081_127P	GSM1213803	0	0	554.4	18.48	0	552.96	18.432	73.69	male	1	smoker	6	adeno	1B	Current
GSE50081_127P	GSM1213804	1	0	2818.8	93.96	0	2819.88	93.996	80.83	female	1	NA	3	adeno	1B	Unable to determine
GSE50081_127P	GSM1213805	1	0	2167.2	72.24	0	2167.56	72.252	47.09	male	1	smoker	3	adeno	1B	Ex-smoker
GSE50081_127P	GSM1213806	0	0	615.6	20.52	0	617.04	20.568	69.03	male	1	smoker	2	adeno	1B	Current
GSE50081_127P	GSM1213807	0	0	255.6	8.52	0	254.16	8.472	69.92	male	2	smoker	2	adeno	2B	Current
GSE50081_127P	GSM1213808	1	0	1800	60	0	1801.8	60.06	48.8	female	1	non_smoker	3	adeno	1A	Never
GSE50081_127P	GSM1213809	1	0	457.2	15.24	0	458.28	15.276	78.58	female	1	smoker	3	adeno	1A	Ex-smoker
GSE50081_127P	GSM1213810	1	0	54	1.8	0	55.08	1.836	70.38	female	1	non_smoker	3	adeno	1B	Never
GSE50081_127P	GSM1213811	1	0	493.2	16.44	0	493.92	16.464	62.68	male	2	smoker	3	adeno	2A	Ex-smoker
GSE50081_127P	GSM1213812	0	1	288	9.6	0	288.72	9.624	62.17	male	2	smoker	6	adeno	2B	Ex-smoker
GSE50081_127P	GSM1213813	0	1	342	11.4	0	340.92	11.364	71.35	male	1	NA	1	squamous	1B	Unable to determine
GSE50081_127P	GSM1213814	1	0	1836	61.2	0	1837.08	61.236	70.82	female	1	smoker	3	adeno	1B	Ex-smoker
GSE50081_127P	GSM1213815	0	0	1713.6	57.12	0	1713.96	57.132	73.4	female	2	NA	2	squamous	2B	Unable to determine
GSE50081_127P	GSM1213816	0	0	32.4	1.08	0	33.48	1.116	70.56	male	2	NA	2	adeno	2B	Unable to determine
GSE50081_127P	GSM1213817	1	1	1245.6	41.52	0	1245.96	41.532	69.62	male	1	smoker	3	squamous	1B	Ex-smoker
GSE50081_127P	GSM1213818	1	0	1216.8	40.56	0	1216.44	40.548	84.95	female	2	smoker	3	adeno	2B	Ex-smoker
GSE50081_127P	GSM1213819	0	1	547.2	18.24	0	547.92	18.264	75.7	male	1	NA	1	adeno	1B	Unable to determine
GSE50081_127P	GSM1213820	0	1	687.6	22.92	0	686.16	22.872	67.62	female	1	NA	1	adeno	1B	Unable to determine
GSE50081_127P	GSM1213821	1	0	4100.4	136.68	0	4101.12	136.704	64.6	male	1	smoker	3	squamous	1B	Ex-smoker
GSE50081_127P	GSM1213822	0	0	4334.4	144.48	0	4332.96	144.432	55.68	female	1	NA	1	squamous	1B	Unable to determine
GSE50081_127P	GSM1213823	0	1	1454.4	48.48	1	1312.92	43.764	73.55	male	1	smoker	4	large	1A	Ex-smoker
GSE50081_127P	GSM1213824	0	1	572.4	19.08	0	572.76	19.092	70.73	female	2	smoker	4	adeno	2B	Ex-smoker
GSE50081_127P	GSM1213825	1	0	2656.8	88.56	0	2657.16	88.572	64.13	female	1	smoker	3	adeno	1A	Ex-smoker
GSE50081_127P	GSM1213826	1	1	205.2	6.84	0	204.84	6.828	71.7	male	1	smoker	3	adeno	1B	Ex-smoker
GSE50081_127P	GSM1213827	0	0	1501.2	50.04	0	1501.2	50.04	61.13	male	1	smoker	1	adeno	1A	Current
GSE50081_127P	GSM1213828	0	1	896.4	29.88	1	406.08	13.536	72.76	male	1	NA	6	squamous	1A	Unable to determine
GSE50081_127P	GSM1213829	0	0	493.2	16.44	0	492.84	16.428	63	female	2	NA	1	squamous	2A	Unable to determine
GSE50081_127P	GSM1213830	0	0	3002.4	100.08	0	3002.04	100.068	54.83	female	1	NA	1	squamous	1A	Unable to determine
GSE50081_127P	GSM1213831	1	0	1846.8	61.56	0	1845	61.5	76.71	male	2	NA	3	adeno	2B	Unable to determine
GSE50081_127P	GSM1213832	1	1	601.2	20.04	0	600.12	20.004	68.7	male	2	smoker	3	large	2B	Ex-smoker
GSE50081_127P	GSM1213833	1	1	201.6	6.72	1	45.36	1.512	68.95	female	1	smoker	3	adeno	1B	Ex-smoker
GSE50081_127P	GSM1213834	1	0	975.6	32.52	0	974.88	32.496	68.32	female	1	NA	3	adeno	1B	Unable to determine
GSE50081_127P	GSM1213835	0	1	709.2	23.64	1	677.16	22.572	85.48	male	1	smoker	2	squamous	1B	Current
GSE50081_127P	GSM1213836	1	0	453.6	15.12	0	454.32	15.144	55.53	female	2	NA	3	adeno	2A	Unable to determine
GSE50081_127P	GSM1213837	0	1	2739.6	91.32	0	2738.88	91.296	74.09	female	1	smoker	1	adeno	1B	Current
GSE50081_127P	GSM1213838	1	0	1386	46.2	0	1387.8	46.26	82.71	male	2	smoker	3	squamous	2B	Current
GSE50081_127P	GSM1213839	0	1	486	16.2	1	33.48	1.116	52.4	male	2	non_smoker	6	squamous	2B	Never
GSE50081_127P	GSM1213840	0	1	442.8	14.76	NA	5.76	0.192	65.69	female	1	NA	2	adeno	1A	Unable to determine
GSE50081_127P	GSM1213841	0	1	2329.2	77.64	1	1053.72	35.124	73.45	male	2	smoker	2	squamous	2B	Current
GSE50081_127P	GSM1213842	1	1	378	12.6	1	268.2	8.94	67	male	1	smoker	3	large	1B	Ex-smoker
GSE50081_127P	GSM1213843	0	1	2786.4	92.88	0	2785.32	92.844	61.07	male	1	smoker	1	squamous	1B	Current
GSE50081_127P	GSM1213844	0	0	1634.4	54.48	0	1634.04	54.468	70.62	male	1	NA	6	adeno	1A	Unable to determine
GSE50081_127P	GSM1213845	1	1	432	14.4	1	372.6	12.42	71.84	female	2	smoker	3	adeno	2B	Ex-smoker
GSE50081_127P	GSM1213846	1	1	111.6	3.72	0	113.4	3.78	75.58	male	1	smoker	3	adeno	1B	Current
GSE50081_127P	GSM1213847	1	0	2973.6	99.12	0	2974.68	99.156	76.07	male	1	non_smoker	3	adeno	1A	Never
GSE50081_127P	GSM1213848	0	1	36	1.2	0	35.64	1.188	76.25	female	2	smoker	2	adeno	2B	Ex-smoker
GSE50081_127P	GSM1213849	1	0	1497.6	49.92	0	1498.32	49.944	60.08	female	1	smoker	3	adeno	1A	Current
GSE68465_442P	GSM1672281	1	0	3168	105.6	0	3167.1	105.57	74	female	1	smoker	3	adeno	pN0pT1	Smoked in the past
GSE68465_442P	GSM1672282	1	0	756	25.2	0	756	25.2	74	female	1	smoker	3	adeno	pN0pT1	Smoked in the past
GSE68465_442P	GSM1672283	1	1	1944	64.8	NA	NA	NA	74	female	2	smoker	3	adeno	pN0pT2	Smoked in the past
GSE68465_442P	GSM1672284	1	0	2076	69.2	0	2076	69.2	82	female	1	non_smoker	3	adeno	pN0pT1	Never smoked
GSE68465_442P	GSM1672285	1	1	1017	33.9	1	198	6.6	59	female	2	non_smoker	3	adeno	pN0pT2	Never smoked
GSE68465_442P	GSM1672286	0	0	2490	83	1	1275	42.5	60	female	1	smoker	1	adeno	pN0pT1	Smoked in the past
GSE68465_442P	GSM1672287	0	0	2076	69.2	1	900	30	54	female	1	smoker	2	adeno	pN0pT1	Smoked in the past
GSE68465_442P	GSM1672288	1	0	813	27.1	1	90	3	63	female	1	smoker	3	adeno	pN0pT1	Smoked in the past
GSE68465_442P	GSM1672289	1	1	174	5.8	1	170.1	5.67	63	female	1	smoker	3	adeno	pN0pT1	Smoked in the past
GSE68465_442P	GSM1672290	0	1	1506	50.2	NA	NA	NA	66	male	2	smoker	2	adeno	pN0pT3	Smoked in the past
GSE68465_442P	GSM1672291	0	0	2190	73	1	1709.1	56.97	52	female	1	smoker	2	adeno	pN0pT1	Smoked in the past
GSE68465_442P	GSM1672292	1	1	1044	34.8	1	750	25	62	female	1	smoker	3	adeno	pN0pT1	Smoked in the past
GSE68465_442P	GSM1672293	1	1	828	27.6	NA	NA	NA	60	male	1	smoker	3	adeno	pN0pT1	Smoked in the past
GSE68465_442P	GSM1672294	0	1	1464	48.8	1	1080	36	66	female	2	smoker	2	adeno	pN0pT2	Smoked in the past
GSE68465_442P	GSM1672295	0	0	1998	66.6	1	270	9	61	female	2	non_smoker	4	adeno	pN0pT2	Never smoked
GSE68465_442P	GSM1672296	0	1	303	10.1	1	159	5.3	68	female	2	smoker	1	adeno	pN0pT2	Smoked in the past
GSE68465_442P	GSM1672297	1	1	261	8.7	1	30	1	48	female	2	smoker	3	adeno	pN0pT2	Smoked in the past
GSE68465_442P	GSM1672298	1	1	1836	61.2	1	1290	43	75	female	1	smoker	3	adeno	pN0pT1	Smoked in the past
GSE68465_442P	GSM1672299	0	0	3966	132.2	0	3966	132.2	50	female	2	smoker	2	adeno	pN0pT2	Smoked in the past
GSE68465_442P	GSM1672300	1	1	3864	128.8	NA	NA	NA	75	female	1	smoker	3	adeno	pN0pT1	Smoked in the past
GSE68465_442P	GSM1672301	1	1	1314	43.8	NA	NA	NA	72	female	2	smoker	3	adeno	pN0pT2	Smoked in the past
GSE68465_442P	GSM1672302	0	1	177	5.9	NA	NA	NA	72	female	3	smoker	4	adeno	pN2pT2	Smoked in the past
GSE68465_442P	GSM1672303	0	1	72	2.4	NA	NA	NA	71	male	3	smoker	4	adeno	pN2pT3	Smoked in the past
GSE68465_442P	GSM1672304	0	1	528	17.6	1	270	9	58	male	3	smoker	2	adeno	pN2pT2	Smoked in the past
GSE68465_442P	GSM1672305	0	1	489	16.3	1	120	4	63	male	3	smoker	1	adeno	pN2pT1	Smoked in the past
GSE68465_442P	GSM1672306	1	1	888	29.6	1	720	24	74	female	3	smoker	3	adeno	pN2pT1	Smoked in the past
GSE68465_442P	GSM1672307	0	1	2436	81.2	NA	NA	NA	76	male	2	smoker	2	adeno	pN0pT2	Smoked in the past
GSE68465_442P	GSM1672308	1	1	1770	59	NA	NA	NA	59	male	1	smoker	3	adeno	pN0pT1	Smoked in the past
GSE68465_442P	GSM1672309	0	1	2778	92.6	NA	NA	NA	71	male	3	smoker	4	adeno	pN2pT2	Smoked in the past
GSE68465_442P	GSM1672310	0	1	120	4	1	90	3	45	female	2	smoker	1	adeno	pN0pT3	Smoked in the past
GSE68465_442P	GSM1672311	0	1	504	16.8	NA	NA	NA	78	female	3	smoker	2	adeno	pN2pT1	Smoked in the past
GSE68465_442P	GSM1672312	0	0	1860	62	0	1860	62	75	male	2	smoker	4	adeno	pN0pT2	Smoked in the past
GSE68465_442P	GSM1672313	0	1	1869	62.3	NA	NA	NA	61	male	2	smoker	1	adeno	pN0pT2	Smoked in the past
GSE68465_442P	GSM1672314	1	0	2154	71.8	0	2154	71.8	65	male	1	smoker	3	adeno	pN0pT1	Smoked in the past
GSE68465_442P	GSM1672315	0	0	2520	84	0	2520	84	69	male	1	smoker	1	adeno	pN0pT1	Smoked in the past
GSE68465_442P	GSM1672316	0	1	558	18.6	NA	NA	NA	73	male	2	smoker	1	adeno	pN0pT2	Smoked in the past
GSE68465_442P	GSM1672317	0	1	1374	45.8	NA	NA	NA	51	male	2	NA	2	adeno	pN0pT2	Unknown
GSE68465_442P	GSM1672318	0	1	618	20.6	1	150	5	63	female	2	smoker	1	adeno	pN0pT2	Smoked in the past
GSE68465_442P	GSM1672319	1	0	3315	110.5	0	3315	110.5	60	male	1	smoker	3	adeno	pN0pT1	Smoked in the past
GSE68465_442P	GSM1672320	1	0	4008	133.6	1	1530	51	42	male	1	smoker	3	adeno	pN0pT1	Smoked in the past
GSE68465_442P	GSM1672321	1	1	2115	70.5	1	900	30	56	male	2	smoker	3	adeno	pN1pT1	Smoked in the past
GSE68465_442P	GSM1672322	1	0	1563	52.1	0	1563	52.1	69	female	1	smoker	3	adeno	pN0pT1	Smoked in the past
GSE68465_442P	GSM1672323	0	1	528	17.6	NA	NA	NA	58	female	3	non_smoker	2	adeno	pN2pT2	Never smoked
GSE68465_442P	GSM1672324	0	1	507	16.9	1	120	4	62	male	3	smoker	4	adeno	pN2pT2	Smoked in the past
GSE68465_442P	GSM1672325	1	0	2604	86.8	0	2604	86.8	62	female	1	smoker	3	adeno	pN0pT1	Smoked in the past
GSE68465_442P	GSM1672326	0	0	3102	103.4	1	3060	102	65	male	2	smoker	4	adeno	pN0pT2	Smoked in the past
GSE68465_442P	GSM1672327	1	0	3528	117.6	0	3528	117.6	73	female	2	non_smoker	3	adeno	pN0pT2	Never smoked
GSE68465_442P	GSM1672328	0	1	3474	115.8	1	1020	34	52	female	2	smoker	4	adeno	pN1pT2	Smoked in the past
GSE68465_442P	GSM1672329	1	1	570	19	NA	NA	NA	72	male	1	smoker	3	adeno	pN0pT1	Smoked in the past
GSE68465_442P	GSM1672330	1	1	2523	84.1	1	2370	79	65	male	1	smoker	3	adeno	pN0pT1	Smoked in the past
GSE68465_442P	GSM1672331	0	0	4599	153.3	0	4599	153.3	65	female	1	smoker	1	adeno	pN0pT1	Smoked in the past
GSE68465_442P	GSM1672332	0	0	4617	153.9	0	4617	153.9	59	female	2	NA	2	adeno	pN0pT2	Unknown
GSE68465_442P	GSM1672333	1	0	4878	162.6	0	4878	162.6	62	female	1	smoker	3	adeno	pN0pT1	Smoked in the past
GSE68465_442P	GSM1672334	1	0	1914	63.8	0	1914	63.8	63	male	2	smoker	3	adeno	pN0pT2	Smoked in the past
GSE68465_442P	GSM1672335	0	1	3975	132.5	1	2820	94	54	female	1	smoker	2	adeno	pN0pT1	Smoked in the past
GSE68465_442P	GSM1672336	0	0	3924	130.8	0	3924	130.8	57	female	1	NA	2	adeno	pN0pT1	--
GSE68465_442P	GSM1672337	1	0	4788	159.6	0	4788	159.6	59	female	1	smoker	3	adeno	pN0pT1	Smoked in the past
GSE68465_442P	GSM1672338	0	0	4731	157.7	0	4731	157.7	48	female	1	non_smoker	2	adeno	pN0pT1	Never smoked
GSE68465_442P	GSM1672339	0	0	2289	76.3	0	2289	76.3	44	female	1	smoker	2	adeno	pN0pT1	Smoked in the past
GSE68465_442P	GSM1672340	0	0	3177	105.9	0	3177	105.9	40	female	1	smoker	2	adeno	pN0pT1	Smoked in the past
GSE68465_442P	GSM1672341	0	1	846	28.2	NA	NA	NA	64	male	3	smoker	1	adeno	pN2pT2	Smoked in the past
GSE68465_442P	GSM1672342	0	1	216	7.2	1	150	5	69	male	3	smoker	4	adeno	pN2pT1	Smoked in the past
GSE68465_442P	GSM1672343	0	1	2385	79.5	NA	NA	NA	67	male	1	smoker	2	adeno	pN0pT1	Smoked in the past
GSE68465_442P	GSM1672344	0	0	2469	82.3	1	1500	50	62	female	1	smoker	4	adeno	pN0pT1	Smoked in the past
GSE68465_442P	GSM1672345	1	0	3036	101.2	0	3036	101.2	60	male	2	smoker	3	adeno	pN0pT2	Smoked in the past
GSE68465_442P	GSM1672346	0	0	5043	168.1	0	5043	168.1	46	male	1	smoker	1	adeno	pN0pT1	Smoked in the past
GSE68465_442P	GSM1672347	0	1	447	14.9	NA	NA	NA	77	male	3	smoker	2	adeno	pN2pT1	Smoked in the past
GSE68465_442P	GSM1672348	1	1	288	9.6	1	210	7	56	male	3	smoker	3	adeno	pN2pT2	Smoked in the past
GSE68465_442P	GSM1672349	0	0	2850	95	0	2850	95	53	female	1	smoker	1	adeno	pN0pT1	Smoked in the past
GSE68465_442P	GSM1672350	0	0	1872	62.4	0	1872	62.4	51	male	2	smoker	2	adeno	pN0pT2	Smoked in the past
GSE68465_442P	GSM1672351	0	0	1929	64.3	0	627	20.9	63	female	2	smoker	2	adeno	pN1pT2	Smoked in the past
GSE68465_442P	GSM1672352	1	1	627	20.9	NA	NA	NA	85	female	1	smoker	3	adeno	pN0pT1	Smoked in the past
GSE68465_442P	GSM1672353	0	1	669	22.3	1	660	22	60	female	2	smoker	2	adeno	pN1pT1	Smoked in the past
GSE68465_442P	GSM1672354	1	1	2037	67.9	1	360	12	58	male	2	smoker	3	adeno	pN1pT2	Smoked in the past
GSE68465_442P	GSM1672355	0	0	1089	36.3	0	1089	36.3	81	male	1	smoker	1	adeno	pN0pT1	Smoked in the past
GSE68465_442P	GSM1672356	0	1	681	22.7	1	420	14	52	female	2	smoker	2	adeno	pN1pT2	Smoked in the past
GSE68465_442P	GSM1672357	1	0	987	32.9	0	987	32.9	81	female	2	non_smoker	3	adeno	pN1pT2	Never smoked
GSE68465_442P	GSM1672358	0	0	1143	38.1	0	1143	38.1	57	female	1	non_smoker	2	adeno	pN0pT1	Never smoked
GSE68465_442P	GSM1672359	1	1	1626	54.2	1	810	27	76	female	1	non_smoker	3	adeno	pN0pT1	Never smoked
GSE68465_442P	GSM1672360	0	1	2883	96.1	1	1560	52	60	female	2	smoker	4	adeno	pN1pT1	Smoked in the past
GSE68465_442P	GSM1672361	0	0	1596	53.2	1	300	10	62	female	1	smoker	4	adeno	pN0pT1	Smoked in the past
GSE68465_442P	GSM1672362	0	1	375	12.5	NA	NA	NA	68	male	2	smoker	4	adeno	pN1pT2	Smoked in the past
GSE68465_442P	GSM1672363	1	0	885	29.5	0	885	29.5	73	male	1	smoker	3	adeno	pN0pT1	Smoked in the past
GSE68465_442P	GSM1672364	0	0	3225	107.5	0	3225	107.5	65	female	2	smoker	4	adeno	pN1pT1	Smoked in the past
GSE68465_442P	GSM1672365	1	0	1611	53.7	0	1611	53.7	63	male	2	smoker	3	adeno	pN0pT2	Smoked in the past
GSE68465_442P	GSM1672366	1	0	654	21.8	0	654	21.8	70	male	1	smoker	3	adeno	pN0pT1	Smoked in the past
GSE68465_442P	GSM1672367	1	0	1674	55.8	0	1674	55.8	78	male	1	smoker	3	adeno	pN0pT1	Smoked in the past
GSE68465_442P	GSM1672368	0	1	630	21	NA	NA	NA	54	male	2	smoker	1	adeno	pN1pT2	Smoked in the past
GSE68465_442P	GSM1672369	1	1	219	7.3	NA	NA	NA	78	male	2	smoker	3	adeno	pN1pT1	Smoked in the past
GSE68465_442P	GSM1672370	0	0	4797	159.9	0	4797	159.9	66	male	2	NA	1	adeno	pN0pT2	Unknown
GSE68465_442P	GSM1672371	0	0	1824	60.8	0	1824	60.8	72	male	1	smoker	4	adeno	pN0pT1	Smoked in the past
GSE68465_442P	GSM1672372	1	1	636	21.2	1	240	8	81	female	1	non_smoker	3	adeno	pN0pT1	Never smoked
GSE68465_442P	GSM1672373	1	0	1608	53.6	1	1380	46	69	female	2	non_smoker	3	adeno	pN0pT2	Never smoked
GSE68465_442P	GSM1672374	0	0	696	23.2	0	696	23.2	59	male	3	smoker	4	adeno	pN2pT3	Smoked in the past
GSE68465_442P	GSM1672375	0	0	1418.1	47.27	0	1418.1	47.27	76	female	2	NA	2	adeno	pN0pT2	Unknown
GSE68465_442P	GSM1672376	0	1	1773.3	59.11	NA	NA	NA	70	male	2	NA	2	adeno	pN0pT2	Unknown
GSE68465_442P	GSM1672377	0	0	1547.4	51.58	0	1547.4	51.58	58	male	2	NA	1	adeno	pN0pT2	Unknown
GSE68465_442P	GSM1672378	1	1	1087.5	36.25	1	570	19	48	female	2	NA	3	adeno	pN0pT2	Unknown
GSE68465_442P	GSM1672379	1	1	198	6.6	NA	NA	NA	82	male	2	NA	3	adeno	pN0pT3	Unknown
GSE68465_442P	GSM1672380	0	1	1647.9	54.93	1	288	9.6	62	male	1	NA	1	adeno	pN0pT1	Unknown
GSE68465_442P	GSM1672381	1	1	292.2	9.74	NA	NA	NA	82	male	3	NA	3	adeno	pN0pT4	Unknown
GSE68465_442P	GSM1672382	1	0	1766.4	58.88	0	1766.4	58.88	68	male	1	NA	3	adeno	pN0pT1	Unknown
GSE68465_442P	GSM1672383	0	0	1554.3	51.81	0	1554.3	51.81	58	male	2	NA	2	adeno	pN0pT2	Unknown
GSE68465_442P	GSM1672384	1	1	644.4	21.48	1	585	19.5	63	male	1	NA	3	adeno	pN0pT1	Unknown
GSE68465_442P	GSM1672385	1	1	191.4	6.38	NA	NA	NA	78	male	2	NA	3	adeno	pN1pT2	Unknown
GSE68465_442P	GSM1672386	0	1	2070.3	69.01	1	750	25	57	female	2	NA	6	adeno	pN0pT2	Unknown
GSE68465_442P	GSM1672387	0	0	1924.2	64.14	1	1924.2	64.14	77	female	1	NA	4	adeno	pN0pT1	Unknown
GSE68465_442P	GSM1672388	0	1	967.2	32.24	1	360	12	86	female	3	NA	2	adeno	pN0pT4	Unknown
GSE68465_442P	GSM1672389	0	0	#VALUE!	NA	NA	NA	NA	78	female	3	NA	2	adeno	pN1pT4	Unknown
GSE68465_442P	GSM1672390	0	0	1690.5	56.35	0	1690.5	56.35	73	male	2	NA	4	adeno	pN0pT2	Unknown
GSE68465_442P	GSM1672391	1	0	2071.5	69.05	0	2071.5	69.05	70	female	1	NA	3	adeno	pN0pT1	Unknown
GSE68465_442P	GSM1672392	0	0	1689.6	56.32	1	870	29	75	female	1	NA	4	adeno	pN0pT1	Unknown
GSE68465_442P	GSM1672393	0	0	1837.5	61.25	0	1837.5	61.25	49	female	1	NA	2	adeno	pN0pT1	Unknown
GSE68465_442P	GSM1672394	1	0	1512.9	50.43	0	1512.9	50.43	51	female	1	NA	3	adeno	pN0pT1	Unknown
GSE68465_442P	GSM1672395	0	0	2200.8	73.36	0	2200.8	73.36	66	male	1	NA	4	adeno	pN0pT1	Unknown
GSE68465_442P	GSM1672396	0	0	2002.2	66.74	0	2002.2	66.74	76	female	2	NA	2	adeno	pN0pT2	Unknown
GSE68465_442P	GSM1672397	0	0	2184	72.8	0	2184	72.8	78	female	1	NA	2	adeno	pN0pT1	Unknown
GSE68465_442P	GSM1672398	1	1	597	19.9	NA	NA	NA	76	male	1	NA	3	adeno	pN0pT1	Unknown
GSE68465_442P	GSM1672399	0	1	938.4	31.28	1	429	14.3	60	female	3	NA	2	adeno	pN1pT3	Unknown
GSE68465_442P	GSM1672400	0	1	1359.9	45.33	NA	NA	NA	73	male	1	NA	2	adeno	pN0pT1	Unknown
GSE68465_442P	GSM1672401	0	0	2518.5	83.95	0	2518.5	83.95	72	female	1	NA	2	adeno	pN0pT1	Unknown
GSE68465_442P	GSM1672402	0	1	378.9	12.63	NA	NA	NA	55	female	3	NA	2	adeno	pN0pT4	Unknown
GSE68465_442P	GSM1672403	1	0	2336.7	77.89	0	2336.7	77.89	64	female	2	NA	3	adeno	pN0pT2	Unknown
GSE68465_442P	GSM1672404	0	0	335.4	11.18	1	288	9.6	53	female	2	NA	2	adeno	pN0pT2	Unknown
GSE68465_442P	GSM1672405	0	0	915.9	30.53	0	915.9	30.53	77	female	3	NA	4	adeno	pN0pT4	Unknown
GSE68465_442P	GSM1672406	1	0	2207.7	73.59	1	960	32	55	female	1	NA	3	adeno	pN0pT1	Unknown
GSE68465_442P	GSM1672407	1	1	350.4	11.68	1	186	6.2	67	male	2	NA	3	adeno	pN0pT2	Unknown
GSE68465_442P	GSM1672408	0	0	2238.3	74.61	0	2238.3	74.61	70	female	1	NA	2	adeno	pN0pT1	Unknown
GSE68465_442P	GSM1672409	0	1	958.2	31.94	1	450	15	72	female	2	NA	4	adeno	pN0pT2	Unknown
GSE68465_442P	GSM1672410	1	1	67.2	2.24	NA	NA	NA	43	male	1	NA	3	adeno	pN0pT1	Unknown
GSE68465_442P	GSM1672411	0	1	265.5	8.85	NA	NA	NA	52	female	2	NA	2	adeno	pN1pT1	Unknown
GSE68465_442P	GSM1672412	1	0	2766	92.2	0	2766	92.2	69	female	1	NA	3	adeno	pN0pT1	Unknown
GSE68465_442P	GSM1672413	1	0	2702.1	90.07	1	210	7	33	female	2	NA	3	adeno	pN0pT2	Unknown
GSE68465_442P	GSM1672414	0	1	749.1	24.97	NA	NA	NA	59	male	3	NA	1	adeno	pN1pT3	Unknown
GSE68465_442P	GSM1672415	0	1	1261.2	42.04	1	1230	41	62	male	1	NA	2	adeno	pN0pT1	Unknown
GSE68465_442P	GSM1672416	0	1	366	12.2	NA	NA	NA	70	male	1	NA	4	adeno	pN0pT1	Unknown
GSE68465_442P	GSM1672417	0	1	81	2.7	NA	NA	NA	74	male	3	NA	2	adeno	pN1pT3	Unknown
GSE68465_442P	GSM1672418	1	1	2880	96	NA	NA	NA	46	male	2	NA	3	adeno	pN0pT2	Unknown
GSE68465_442P	GSM1672419	1	1	1983	66.1	NA	NA	NA	67	male	3	NA	3	adeno	pN0pT4	Unknown
GSE68465_442P	GSM1672420	1	1	2058	68.6	NA	NA	NA	60	male	2	NA	3	adeno	pN0pT2	Unknown
GSE68465_442P	GSM1672421	0	1	1440	48	NA	NA	NA	75	male	2	NA	2	adeno	pN0pT2	Unknown
GSE68465_442P	GSM1672422	0	1	480	16	1	240	8	64	male	3	smoker	2	adeno	pN1pT3	Currently smoking
GSE68465_442P	GSM1672423	0	0	2160	72	1	90	3	62	male	2	smoker	2	adeno	pN0pT2	Smoked in the past
GSE68465_442P	GSM1672424	1	0	1410	47	0	1410	47	70	female	1	smoker	3	adeno	pN0pT1	Smoked in the past
GSE68465_442P	GSM1672425	1	1	1560	52	1	1500	50	67	male	3	smoker	3	adeno	pN2pT3	Smoked in the past
GSE68465_442P	GSM1672426	0	1	1170	39	1	420	14	56	female	2	smoker	2	adeno	pN1pT2	Currently smoking
GSE68465_442P	GSM1672427	1	0	1980	66	0	1980	66	57	male	2	smoker	3	adeno	pN1pT1	Smoked in the past
GSE68465_442P	GSM1672428	1	0	1320	44	0	1320	44	81	female	2	non_smoker	3	adeno	pN0pT2	Never smoked
GSE68465_442P	GSM1672429	1	0	2100	70	0	2100	70	65	female	1	smoker	3	adeno	pN0pT1	Smoked in the past
GSE68465_442P	GSM1672430	1	0	2250	75	0	2220	74	73	female	3	non_smoker	3	adeno	pN2pT2	Never smoked
GSE68465_442P	GSM1672431	0	0	2760	92	1	1110	37	65	male	1	smoker	4	adeno	pN0pT1	Currently smoking
GSE68465_442P	GSM1672432	0	0	1950	65	0	1950	65	62	male	1	smoker	4	adeno	pN0pT1	Smoked in the past
GSE68465_442P	GSM1672433	0	0	1290	43	1	390	13	71	male	3	smoker	2	adeno	pN2pT2	Smoked in the past
GSE68465_442P	GSM1672434	0	0	2070	69	0	120	4	82	female	1	smoker	1	adeno	pN0pT1	Currently smoking
GSE68465_442P	GSM1672435	0	1	1200	40	1	690	23	68	male	2	smoker	2	adeno	pN0pT2	Smoked in the past
GSE68465_442P	GSM1672436	0	1	630	21	NA	NA	NA	48	female	3	non_smoker	2	adeno	pN2pT2	Never smoked
GSE68465_442P	GSM1672437	0	1	870	29	1	180	6	82	female	2	smoker	1	adeno	pN0pT2	Smoked in the past
GSE68465_442P	GSM1672438	0	1	780	26	1	300	10	64	male	3	smoker	2	adeno	pN2pT2	Smoked in the past
GSE68465_442P	GSM1672439	1	0	2310	77	1	1110	37	68	male	2	smoker	3	adeno	pN0pT2	Smoked in the past
GSE68465_442P	GSM1672440	0	1	60	2	1	30	1	58	male	3	smoker	1	adeno	pN2pT2	Smoked in the past
GSE68465_442P	GSM1672441	1	0	1980	66	1	1110	37	73	male	1	smoker	3	adeno	pN0pT1	Smoked in the past
GSE68465_442P	GSM1672442	1	1	420	14	1	240	8	52	female	3	smoker	3	adeno	pN2pT2	Currently smoking
GSE68465_442P	GSM1672443	1	0	990	33	0	990	33	62	male	2	smoker	3	adeno	pN0pT2	Smoked in the past
GSE68465_442P	GSM1672444	0	0	2550	85	0	2550	85	51	male	2	smoker	1	adeno	pN0pT2	Currently smoking
GSE68465_442P	GSM1672445	1	0	1980	66	1	1050	35	62	male	2	smoker	3	adeno	pN0pT2	Smoked in the past
GSE68465_442P	GSM1672446	1	0	450	15	0	450	15	50	female	1	smoker	3	adeno	pN0pT1	Currently smoking
GSE68465_442P	GSM1672447	0	0	2730	91	0	2730	91	65	male	2	smoker	1	adeno	pN0pT2	Currently smoking
GSE68465_442P	GSM1672448	1	1	2040	68	1	1170	39	74	male	2	smoker	3	adeno	pN0pT2	Smoked in the past
GSE68465_442P	GSM1672449	0	0	990	33	0	990	33	55	female	2	smoker	2	adeno	pN1pT2	Smoked in the past
GSE68465_442P	GSM1672450	1	1	720	24	1	240	8	54	male	3	smoker	3	adeno	pN2pT3	Smoked in the past
GSE68465_442P	GSM1672451	1	0	1860	62	0	1860	62	76	male	1	smoker	3	adeno	pN0pT1	Smoked in the past
GSE68465_442P	GSM1672452	0	1	3420	114	1	30	1	64	female	3	smoker	1	adeno	pN2pT2	Smoked in the past
GSE68465_442P	GSM1672453	0	1	120	4	NA	NA	NA	58	female	3	smoker	4	adeno	pN2pT2	Smoked in the past
GSE68465_442P	GSM1672454	0	1	600	20	1	390	13	70	male	2	smoker	2	adeno	pN1pT2	Smoked in the past
GSE68465_442P	GSM1672455	0	1	1560	52	1	690	23	57	female	3	smoker	1	adeno	pN2pT2	Smoked in the past
GSE68465_442P	GSM1672456	0	0	2790	93	0	2790	93	67	female	2	smoker	2	adeno	pN1pT2	Smoked in the past
GSE68465_442P	GSM1672457	0	1	420	14	NA	NA	NA	74	female	2	smoker	1	adeno	pN0pT2	Currently smoking
GSE68465_442P	GSM1672458	1	0	3000	100	1	570	19	59	female	2	non_smoker	3	adeno	pN1pT2	Never smoked
GSE68465_442P	GSM1672459	1	0	990	33	0	960	32	66	female	2	smoker	3	adeno	pN0pT2	Smoked in the past
GSE68465_442P	GSM1672460	1	1	960	32	1	630	21	67	male	2	non_smoker	3	adeno	pN1pT1	Never smoked
GSE68465_442P	GSM1672461	1	0	1800	60	0	1800	60	57	female	1	smoker	3	adeno	pN0pT1	Smoked in the past
GSE68465_442P	GSM1672462	1	0	1500	50	0	1500	50	64	male	2	smoker	3	adeno	pN0pT2	Smoked in the past
GSE68465_442P	GSM1672463	0	1	450	15	1	210	7	59	female	2	smoker	2	adeno	pN0pT2	Smoked in the past
GSE68465_442P	GSM1672464	1	0	1110	37	0	1110	37	76	female	2	non_smoker	3	adeno	pN0pT2	Never smoked
GSE68465_442P	GSM1672465	1	0	1620	54	0	1620	54	82	female	2	smoker	3	adeno	pN0pT2	Smoked in the past
GSE68465_442P	GSM1672466	1	0	930	31	0	930	31	58	male	1	smoker	3	adeno	pN0pT1	Smoked in the past
GSE68465_442P	GSM1672467	0	0	1140	38	0	1140	38	65	male	2	smoker	2	adeno	pN0pT2	Currently smoking
GSE68465_442P	GSM1672468	1	0	3450	115	0	2700	90	49	female	3	non_smoker	3	adeno	pN2pT1	Never smoked
GSE68465_442P	GSM1672469	1	0	1080	36	1	300	10	71	female	3	smoker	3	adeno	pN2pT2	Smoked in the past
GSE68465_442P	GSM1672470	1	1	1440	48	NA	NA	NA	61	female	1	smoker	3	adeno	pN0pT1	Smoked in the past
GSE68465_442P	GSM1672471	1	1	570	19	1	270	9	75	male	3	smoker	3	adeno	pN2pT2	Smoked in the past
GSE68465_442P	GSM1672472	1	0	2730	91	0	2700	90	46	female	1	smoker	3	adeno	pN0pT1	Smoked in the past
GSE68465_442P	GSM1672473	0	1	6120	204	NA	NA	NA	74	female	2	smoker	1	adeno	pN0pT2	Smoked in the past
GSE68465_442P	GSM1672474	1	0	1500	50	0	1500	50	51	female	2	non_smoker	3	adeno	pN1pT2	Never smoked
GSE68465_442P	GSM1672475	0	0	2400	80	0	2400	80	54	male	1	smoker	1	adeno	pN0pT1	Smoked in the past
GSE68465_442P	GSM1672476	1	1	1260	42	1	810	27	50	female	3	smoker	3	adeno	pN2pT2	Smoked in the past
GSE68465_442P	GSM1672477	0	0	1800	60	0	1800	60	69	female	2	smoker	1	adeno	pN0pT2	Smoked in the past
GSE68465_442P	GSM1672478	1	0	780	26	0	780	26	63	female	2	smoker	3	adeno	pN1pT2	Currently smoking
GSE68465_442P	GSM1672479	0	1	1860	62	1	1650	55	76	female	2	smoker	2	adeno	pN0pT2	Smoked in the past
GSE68465_442P	GSM1672480	0	0	660	22	0	660	22	72	female	2	smoker	1	adeno	pN1pT2	Smoked in the past
GSE68465_442P	GSM1672481	1	0	1890	63	0	1890	63	70	female	1	smoker	3	adeno	pN0pT1	Smoked in the past
GSE68465_442P	GSM1672482	1	0	2040	68	0	2040	68	76	male	1	smoker	3	adeno	pN0pT1	Smoked in the past
GSE68465_442P	GSM1672483	0	0	210	7	0	210	7	81	female	1	smoker	2	adeno	pN0pT1	Smoked in the past
GSE68465_442P	GSM1672484	0	1	1560	52	1	570	19	61	female	2	non_smoker	2	adeno	pN0pT2	Never smoked
GSE68465_442P	GSM1672485	1	0	1080	36	0	1080	36	53	female	1	non_smoker	3	adeno	pN0pT1	Never smoked
GSE68465_442P	GSM1672486	0	1	450	15	1	150	5	72	female	2	smoker	1	adeno	pN1pT2	Smoked in the past
GSE68465_442P	GSM1672487	0	1	600	20	1	390	13	53	female	2	smoker	1	adeno	pN1pT2	Smoked in the past
GSE68465_442P	GSM1672488	0	0	1230	41	1	780	26	61	male	2	smoker	1	adeno	pN0pT2	Smoked in the past
GSE68465_442P	GSM1672489	0	1	750	25	1	300	10	66	male	3	NA	1	adeno	pN2pT2	Unknown
GSE68465_442P	GSM1672490	1	0	1260	42	0	1260	42	74	female	2	smoker	3	adeno	pN1pT2	Currently smoking
GSE68465_442P	GSM1672491	0	1	1530	51	1	870	29	48	female	3	smoker	4	adeno	pN2pT1	Smoked in the past
GSE68465_442P	GSM1672492	0	0	1500	50	0	1500	50	65	female	2	smoker	1	adeno	pN0pT2	Currently smoking
GSE68465_442P	GSM1672493	1	1	1710	57	1	150	5	70	female	2	smoker	3	adeno	pN0pT2	Smoked in the past
GSE68465_442P	GSM1672494	0	1	390	13	1	210	7	79	female	2	smoker	2	adeno	pN0pT2	Currently smoking
GSE68465_442P	GSM1672495	1	1	2340	78	1	330	11	67	male	2	smoker	3	adeno	pN0pT2	Smoked in the past
GSE68465_442P	GSM1672496	1	0	1440	48	0	1440	48	77	male	2	smoker	3	adeno	pN0pT2	Smoked in the past
GSE68465_442P	GSM1672497	1	1	990	33	NA	NA	NA	63	female	3	smoker	3	adeno	pN2pT1	Smoked in the past
GSE68465_442P	GSM1672498	1	0	1110	37	0	1110	37	76	female	2	smoker	3	adeno	pN0pT2	Smoked in the past
GSE68465_442P	GSM1672499	1	1	510	17	1	450	15	72	male	2	smoker	3	adeno	pN1pT2	Smoked in the past
GSE68465_442P	GSM1672500	0	1	720	24	NA	NA	NA	51	female	1	smoker	2	adeno	pN0pT1	Smoked in the past
GSE68465_442P	GSM1672501	1	0	1320	44	0	1320	44	63	female	1	non_smoker	3	adeno	pN0pT1	Never smoked
GSE68465_442P	GSM1672502	0	0	900	30	0	900	30	80	female	1	smoker	1	adeno	pN0pT1	Smoked in the past
GSE68465_442P	GSM1672503	1	0	1500	50	1	780	26	74	female	2	non_smoker	3	adeno	pN1pT2	Never smoked
GSE68465_442P	GSM1672504	0	0	2640	88	0	2640	88	58	female	1	smoker	1	adeno	pN0pT1	Smoked in the past
GSE68465_442P	GSM1672505	1	0	1260	42	1	480	16	62	female	2	smoker	3	adeno	pN0pT2	Smoked in the past
GSE68465_442P	GSM1672506	1	0	1380	46	0	1380	46	67	female	1	NA	3	adeno	pN0pT1	Unknown
GSE68465_442P	GSM1672507	1	0	1680	56	0	1680	56	71	female	1	smoker	3	adeno	pN0pT1	Smoked in the past
GSE68465_442P	GSM1672508	1	0	1200	40	0	1200	40	61	female	1	smoker	3	adeno	pN0pT1	Smoked in the past
GSE68465_442P	GSM1672509	1	0	1140	38	0	1140	38	38	female	3	non_smoker	3	adeno	pN2pT2	Never smoked
GSE68465_442P	GSM1672510	0	0	1290	43	0	1290	43	72	female	2	smoker	2	adeno	pN1pT2	Smoked in the past
GSE68465_442P	GSM1672511	1	0	1650	55	0	1650	55	43	female	1	smoker	3	adeno	pN0pT1	Smoked in the past
GSE68465_442P	GSM1672512	0	1	510	17	1	210	7	65	female	3	non_smoker	4	adeno	pN2pT2	Never smoked
GSE68465_442P	GSM1672513	0	0	1080	36	0	1080	36	54	female	2	non_smoker	1	adeno	pN0pT2	Never smoked
GSE68465_442P	GSM1672514	1	1	300	10	1	180	6	79	female	2	non_smoker	3	adeno	pN1pT1	Never smoked
GSE68465_442P	GSM1672515	0	1	690	23	1	630	21	61	male	2	non_smoker	4	adeno	pN0pT2	Never smoked
GSE68465_442P	GSM1672516	1	0	1860	62	0	1860	62	74	male	2	smoker	3	adeno	pN0pT2	Smoked in the past
GSE68465_442P	GSM1672517	0	0	2550	85	1	1080	36	80	female	2	smoker	2	adeno	pN0pT3	Smoked in the past
GSE68465_442P	GSM1672518	0	1	1410	47	1	330	11	68	female	2	smoker	1	adeno	pN0pT2	Smoked in the past
GSE68465_442P	GSM1672519	1	1	1440	48	1	330	11	64	female	1	smoker	3	adeno	pN0pT1	Smoked in the past
GSE68465_442P	GSM1672520	0	0	1710	57	1	930	31	58	female	2	smoker	4	adeno	pN1pT2	Smoked in the past
GSE68465_442P	GSM1672521	1	0	1290	43	0	1290	43	57	male	2	smoker	3	adeno	pN0pT2	Smoked in the past
GSE68465_442P	GSM1672522	1	0	1230	41	0	1230	41	57	female	2	smoker	3	adeno	pN0pT2	Smoked in the past
GSE68465_442P	GSM1672523	1	0	1290	43	0	1290	43	67	male	2	non_smoker	3	adeno	pN0pT2	Never smoked
GSE68465_442P	GSM1672524	0	0	960	32	0	960	32	75	female	2	smoker	1	adeno	pN1pT2	Smoked in the past
GSE68465_442P	GSM1672525	1	0	1920	64	0	1920	64	74	male	1	non_smoker	3	adeno	pN0pT1	Never smoked
GSE68465_442P	GSM1672526	1	0	3210	107	0	3210	107	59	male	2	smoker	3	adeno	pN0pT2	Smoked in the past
GSE68465_442P	GSM1672527	1	1	750	25	1	420	14	75	male	2	smoker	3	adeno	pN0pT2	Smoked in the past
GSE68465_442P	GSM1672528	1	0	2880	96	0	2880	96	60	female	2	smoker	3	adeno	pN0pT2	Smoked in the past
GSE68465_442P	GSM1672529	0	0	2940	98	1	60	2	41	female	2	smoker	2	adeno	pN0pT2	Smoked in the past
GSE68465_442P	GSM1672530	0	1	1110	37	1	510	17	59	male	1	smoker	1	adeno	pN0pT1	Currently smoking
GSE68465_442P	GSM1672531	1	0	2700	90	0	2700	90	60	female	2	smoker	3	adeno	pN0pT2	Smoked in the past
GSE68465_442P	GSM1672532	1	0	1200	40	1	330	11	43	male	2	smoker	3	adeno	pN1pT1	Smoked in the past
GSE68465_442P	GSM1672533	1	1	2130	71	1	1740	58	54	male	2	smoker	3	adeno	pN0pT2	Smoked in the past
GSE68465_442P	GSM1672534	0	1	270	9	1	90	3	52	female	2	smoker	2	adeno	pN1pT2	Smoked in the past
GSE68465_442P	GSM1672535	1	0	3300	110	0	3300	110	47	male	2	smoker	3	adeno	pN0pT2	Smoked in the past
GSE68465_442P	GSM1672536	1	0	3300	110	0	3300	110	55	female	2	smoker	3	adeno	pN0pT2	Smoked in the past
GSE68465_442P	GSM1672537	0	1	180	6	1	90	3	66	female	2	non_smoker	2	adeno	pN0pT2	Never smoked
GSE68465_442P	GSM1672538	1	1	2850	95	1	2310	77	70	female	2	smoker	3	adeno	pN1pT1	Smoked in the past
GSE68465_442P	GSM1672539	0	1	1140	38	1	1050	35	68	male	2	smoker	2	adeno	pN0pT2	Smoked in the past
GSE68465_442P	GSM1672540	0	1	270	9	1	150	5	61	female	2	smoker	1	adeno	pN0pT2	Smoked in the past
GSE68465_442P	GSM1672541	0	0	2610	87	0	2610	87	60	female	2	smoker	1	adeno	pN0pT2	Smoked in the past
GSE68465_442P	GSM1672542	1	0	2640	88	0	2640	88	35	male	2	smoker	3	adeno	pN0pT2	Smoked in the past
GSE68465_442P	GSM1672543	0	0	2220	74	0	2220	74	53	female	2	smoker	2	adeno	pN1pT2	Smoked in the past
GSE68465_442P	GSM1672544	0	1	240	8	1	180	6	54	male	2	smoker	1	adeno	pN1pT2	Smoked in the past
GSE68465_442P	GSM1672545	0	0	1770	59	1	1320	44	73	female	2	smoker	4	adeno	pN0pT2	Smoked in the past
GSE68465_442P	GSM1672546	0	0	1650	55	0	1650	55	38	female	2	smoker	1	adeno	pN0pT2	Smoked in the past
GSE68465_442P	GSM1672547	0	0	1080	36	0	1080	36	58	male	2	smoker	2	adeno	pN0pT2	Smoked in the past
GSE68465_442P	GSM1672548	1	1	450	15	1	210	7	65	male	2	smoker	3	adeno	pN0pT2	Smoked in the past
GSE68465_442P	GSM1672549	0	0	2550	85	0	2550	85	66	female	2	non_smoker	2	adeno	pN0pT2	Never smoked
GSE68465_442P	GSM1672550	0	1	270	9	1	180	6	66	male	2	smoker	1	adeno	pN1pT2	Smoked in the past
GSE68465_442P	GSM1672551	0	1	330	11	1	120	4	76	male	2	smoker	2	adeno	pN1pT2	Smoked in the past
GSE68465_442P	GSM1672552	1	1	2370	79	1	390	13	53	male	2	smoker	3	adeno	pN0pT2	Smoked in the past
GSE68465_442P	GSM1672553	0	0	3150	105	0	3150	105	60	male	2	smoker	2	adeno	pN0pT2	Smoked in the past
GSE68465_442P	GSM1672554	0	0	2910	97	0	2910	97	40	female	2	smoker	2	adeno	pN0pT2	Smoked in the past
GSE68465_442P	GSM1672555	0	1	120	4	1	120	4	67	male	2	smoker	1	adeno	pN1pT2	Smoked in the past
GSE68465_442P	GSM1672556	0	1	1080	36	1	480	16	62	male	2	smoker	1	adeno	pN0pT2	Smoked in the past
GSE68465_442P	GSM1672557	0	1	1320	44	1	750	25	61	male	2	non_smoker	2	adeno	pN1pT1	Never smoked
GSE68465_442P	GSM1672558	0	1	2220	74	NA	NA	NA	63	male	2	smoker	2	adeno	pN1pT2	Smoked in the past
GSE68465_442P	GSM1672559	0	1	390	13	1	120	4	62	male	2	smoker	2	adeno	pN1pT2	Smoked in the past
GSE68465_442P	GSM1672560	1	0	2700	90	0	2700	90	51	female	2	smoker	3	adeno	pN0pT2	Smoked in the past
GSE68465_442P	GSM1672561	1	0	2550	85	0	2550	85	53	female	2	smoker	3	adeno	pN0pT2	Smoked in the past
GSE68465_442P	GSM1672562	0	1	2130	71	1	2070	69	56	female	2	smoker	1	adeno	pN1pT2	Smoked in the past
GSE68465_442P	GSM1672563	1	1	1920	64	1	870	29	61	male	2	smoker	3	adeno	pN1pT1	Smoked in the past
GSE68465_442P	GSM1672564	0	1	1950	65	NA	NA	NA	52	female	2	smoker	1	adeno	pN0pT2	Smoked in the past
GSE68465_442P	GSM1672565	0	0	2040	68	0	2040	68	60	male	2	smoker	1	adeno	pN0pT2	Smoked in the past
GSE68465_442P	GSM1672566	0	0	1920	64	0	1920	64	57	male	2	smoker	1	adeno	pN1pT2	Smoked in the past
GSE68465_442P	GSM1672567	0	0	1890	63	0	1890	63	46	female	2	NA	1	adeno	pN0pT2	Unknown
GSE68465_442P	GSM1672568	0	1	390	13	1	330	11	71	male	2	smoker	1	adeno	pN1pT2	Smoked in the past
GSE68465_442P	GSM1672569	0	0	2850	95	0	2850	95	53	male	2	smoker	1	adeno	pN1pT2	Smoked in the past
GSE68465_442P	GSM1672570	1	0	2220	74	0	2220	74	68	male	2	smoker	3	adeno	pN1pT1	Smoked in the past
GSE68465_442P	GSM1672571	1	1	1710	57	1	1680	56	72	female	2	smoker	3	adeno	pN1pT2	Smoked in the past
GSE68465_442P	GSM1672572	0	1	1680	56	1	510	17	68	female	1	smoker	2	adeno	pN0pT1	Smoked in the past
GSE68465_442P	GSM1672573	0	0	1440	48	0	1440	48	65	male	2	smoker	1	adeno	pN1pT2	Smoked in the past
GSE68465_442P	GSM1672574	1	0	1470	49	1	1320	44	68	female	2	non_smoker	3	adeno	pN0pT2	Never smoked
GSE68465_442P	GSM1672575	0	0	840	28	0	840	28	68	male	1	smoker	4	adeno	pN0pT1	Smoked in the past
GSE68465_442P	GSM1672576	0	0	1080	36	0	1080	36	57	female	2	smoker	2	adeno	pN0pT2	Smoked in the past
GSE68465_442P	GSM1672577	0	0	1200	40	1	360	12	56	female	1	NA	1	adeno	pN0pT1	Unknown
GSE68465_442P	GSM1672578	0	0	1110	37	0	1110	37	56	male	2	smoker	2	adeno	pN0pT2	Smoked in the past
GSE68465_442P	GSM1672579	1	0	1200	40	0	1200	40	51	female	1	NA	3	adeno	pN0pT1	Unknown
GSE68465_442P	GSM1672580	1	1	690	23	NA	NA	NA	68	female	1	smoker	3	adeno	pN0pT1	Smoked in the past
GSE68465_442P	GSM1672581	1	0	2280	76	0	2280	76	61	male	2	smoker	3	adeno	pN0pT2	Currently smoking
GSE68465_442P	GSM1672582	0	1	1020	34	1	840	28	62	female	1	smoker	4	adeno	pN0pT1	Smoked in the past
GSE68465_442P	GSM1672583	1	0	1980	66	0	1980	66	73	male	2	non_smoker	3	adeno	pN0pT2	Never smoked
GSE68465_442P	GSM1672584	0	1	870	29	1	510	17	63	female	2	smoker	1	adeno	pN1pT2	Currently smoking
GSE68465_442P	GSM1672585	0	1	210	7	1	150	5	72	male	2	non_smoker	1	adeno	pN0pT2	Never smoked
GSE68465_442P	GSM1672586	1	0	1590	53	0	1590	53	57	female	1	smoker	3	adeno	pN0pT1	Currently smoking
GSE68465_442P	GSM1672587	1	0	1890	63	0	1890	63	55	female	1	NA	3	adeno	pN0pT1	Unknown
GSE68465_442P	GSM1672588	1	0	690	23	0	690	23	64	male	2	smoker	3	adeno	pN0pT2	Smoked in the past
GSE68465_442P	GSM1672589	0	0	1860	62	0	1860	62	40	female	2	smoker	1	adeno	pN0pT2	Currently smoking
GSE68465_442P	GSM1672590	0	1	210	7	1	150	5	75	female	2	non_smoker	2	adeno	pN0pT3	Never smoked
GSE68465_442P	GSM1672591	1	0	780	26	0	780	26	60	male	2	smoker	3	adeno	pN0pT2	Smoked in the past
GSE68465_442P	GSM1672592	0	0	1200	40	0	1200	40	58	female	2	smoker	2	adeno	pN0pT2	Currently smoking
GSE68465_442P	GSM1672593	0	0	900	30	1	300	10	64	male	2	smoker	2	adeno	pN0pT2	Smoked in the past
GSE68465_442P	GSM1672594	0	0	1200	40	0	1200	40	62	male	2	smoker	1	adeno	pN0pT2	Smoked in the past
GSE68465_442P	GSM1672595	1	0	2520	84	1	2250	75	75	male	1	non_smoker	3	adeno	pN0pT1	Never smoked
GSE68465_442P	GSM1672596	0	1	540	18	NA	NA	NA	76	male	2	smoker	1	adeno	pN0pT2	Currently smoking
GSE68465_442P	GSM1672597	1	1	750	25	1	360	12	59	female	2	smoker	3	adeno	pN1pT1	Smoked in the past
GSE68465_442P	GSM1672598	0	0	2400	80	0	2400	80	54	male	1	smoker	2	adeno	pN0pT1	Smoked in the past
GSE68465_442P	GSM1672599	1	1	360	12	1	210	7	74	male	2	smoker	3	adeno	pN1pT2	Smoked in the past
GSE68465_442P	GSM1672600	1	0	960	32	0	960	32	70	female	2	non_smoker	3	adeno	pN0pT2	Never smoked
GSE68465_442P	GSM1672601	1	0	3150	105	1	2520	84	68	female	2	smoker	3	adeno	pN0pT2	Smoked in the past
GSE68465_442P	GSM1672602	0	0	2430	81	0	2430	81	69	male	2	smoker	1	adeno	pN0pT3	Smoked in the past
GSE68465_442P	GSM1672603	0	0	2250	75	0	2250	75	75	male	2	smoker	2	adeno	pN0pT2	Smoked in the past
GSE68465_442P	GSM1672604	1	0	2910	97	0	2910	97	64	male	2	smoker	3	adeno	pN0pT2	Smoked in the past
GSE68465_442P	GSM1672605	1	1	540	18	1	510	17	79	male	2	non_smoker	3	adeno	pN1pT2	Never smoked
GSE68465_442P	GSM1672606	1	1	960	32	1	360	12	69	male	2	smoker	3	adeno	pN0pT2	Smoked in the past
GSE68465_442P	GSM1672607	1	1	300	10	1	150	5	77	male	2	smoker	3	adeno	pN1pT2	Smoked in the past
GSE68465_442P	GSM1672608	0	1	1348.2	44.94	1	83.7	2.79	66	female	2	smoker	4	adeno	pN0pT2	Smoked in the past
GSE68465_442P	GSM1672609	1	1	1042.8	34.76	1	406.2	13.54	79	male	2	smoker	3	adeno	pN0pT2	Smoked in the past
GSE68465_442P	GSM1672610	0	1	595.2	19.84	1	520.5	17.35	72	female	2	smoker	2	adeno	pN0pT2	Smoked in the past
GSE68465_442P	GSM1672611	0	1	258.3	8.61	1	13.8	0.46	67	male	3	smoker	1	adeno	pN2pT4	Smoked in the past
GSE68465_442P	GSM1672612	0	1	15.9	0.53	NA	NA	NA	79	female	3	smoker	2	adeno	pN2pT2	Currently smoking
GSE68465_442P	GSM1672613	0	1	1126.5	37.55	1	814.2	27.14	74	female	3	smoker	2	adeno	pN2pT2	Smoked in the past
GSE68465_442P	GSM1672614	0	0	3197.4	106.58	1	523.2	17.44	50	male	NA	smoker	4	adeno	NA	Smoked in the past
GSE68465_442P	GSM1672615	1	0	3699	123.3	0	3699	123.3	40	male	2	smoker	3	adeno	pN0pT2	Smoked in the past
GSE68465_442P	GSM1672616	0	1	1704	56.8	NA	NA	NA	79	male	2	smoker	4	adeno	pN1pT1	Smoked in the past
GSE68465_442P	GSM1672617	0	1	903.6	30.12	NA	NA	NA	75	female	2	smoker	2	adeno	pN0pT3	Smoked in the past
GSE68465_442P	GSM1672618	1	1	399.9	13.33	1	363	12.1	64	female	NA	non_smoker	3	adeno	NA	Never smoked
GSE68465_442P	GSM1672619	0	1	3179.7	105.99	NA	NA	NA	77	female	1	non_smoker	4	adeno	pN0pT1	Never smoked
GSE68465_442P	GSM1672620	1	1	1332.6	44.42	1	1055.7	35.19	66	female	3	smoker	3	adeno	pN0pT4	Smoked in the past
GSE68465_442P	GSM1672621	0	1	625.8	20.86	1	571.8	19.06	49	male	2	smoker	1	adeno	pN0pT2	Smoked in the past
GSE68465_442P	GSM1672622	0	1	828.9	27.63	1	801.3	26.71	62	male	2	smoker	1	adeno	pN1pT2	Smoked in the past
GSE68465_442P	GSM1672623	0	1	2225.4	74.18	NA	NA	NA	66	male	2	smoker	4	adeno	pN0pT2	Smoked in the past
GSE68465_442P	GSM1672624	1	1	2880	96	NA	NA	NA	87	female	1	non_smoker	3	adeno	pN0pT1	Never smoked
GSE68465_442P	GSM1672625	0	1	1239.9	41.33	1	291.6	9.72	62	female	2	smoker	2	adeno	pN1pT1	Smoked in the past
GSE68465_442P	GSM1672626	1	1	169.5	5.65	NA	NA	NA	82	male	2	smoker	3	adeno	pN0pT3	Smoked in the past
GSE68465_442P	GSM1672627	0	1	12.9	0.43	NA	NA	NA	77	male	2	smoker	1	adeno	pN0pT2	Smoked in the past
GSE68465_442P	GSM1672628	1	1	496.8	16.56	NA	NA	NA	61	female	2	smoker	3	adeno	pN0pT2	Currently smoking
GSE68465_442P	GSM1672629	1	1	1836.3	61.21	NA	NA	NA	81	male	1	smoker	3	adeno	pN0pT1	Smoked in the past
GSE68465_442P	GSM1672630	0	0	3134.1	104.47	0	3134.1	104.47	72	female	2	smoker	1	adeno	pN1pT2	Smoked in the past
GSE68465_442P	GSM1672631	0	1	2118	70.6	1	2108.1	70.27	67	female	2	smoker	2	adeno	pN0pT2	Smoked in the past
GSE68465_442P	GSM1672632	0	1	105.6	3.52	NA	NA	NA	74	female	3	smoker	2	adeno	pN2pT2	Smoked in the past
GSE68465_442P	GSM1672633	0	1	526.2	17.54	1	75.9	2.53	64	female	2	smoker	2	adeno	pN0pT2	Smoked in the past
GSE68465_442P	GSM1672634	0	1	826.8	27.56	1	762.9	25.43	65	female	2	smoker	1	adeno	pN0pT2	Smoked in the past
GSE68465_442P	GSM1672635	0	1	491.7	16.39	1	253.2	8.44	76	male	2	smoker	2	adeno	pN0pT3	Currently smoking
GSE68465_442P	GSM1672636	0	0	2331	77.7	0	2331	77.7	66	female	2	non_smoker	1	adeno	pN0pT2	Never smoked
GSE68465_442P	GSM1672637	1	0	2824.8	94.16	1	755.1	25.17	70	male	1	smoker	3	adeno	pN0pT1	Smoked in the past
GSE68465_442P	GSM1672638	0	0	2202	73.4	0	1684.5	56.15	66	female	2	smoker	1	adeno	pN0pT2	Smoked in the past
GSE68465_442P	GSM1672639	0	1	1357.2	45.24	1	533.1	17.77	70	male	2	smoker	2	adeno	pN0pT2	Smoked in the past
GSE68465_442P	GSM1672640	0	1	0.9	0.03	NA	NA	NA	63	male	2	smoker	2	adeno	pN0pT2	Smoked in the past
GSE68465_442P	GSM1672641	0	1	2271.9	75.73	1	1668.6	55.62	68	female	2	non_smoker	4	adeno	pN0pT2	Never smoked
GSE68465_442P	GSM1672642	0	1	1171.8	39.06	1	641.7	21.39	76	male	2	smoker	4	adeno	pN0pT2	Smoked in the past
GSE68465_442P	GSM1672643	1	1	2328	77.6	1	1190.7	39.69	49	male	3	smoker	3	adeno	pN2pT2	Smoked in the past
GSE68465_442P	GSM1672644	1	1	68.1	2.27	NA	NA	NA	61	male	3	smoker	3	adeno	pN2pT2	Smoked in the past
GSE68465_442P	GSM1672645	0	0	2533.2	84.44	0	2533.2	84.44	71	male	NA	smoker	2	adeno	pNXpT1	Smoked in the past
GSE68465_442P	GSM1672646	0	1	1265.4	42.18	1	331.2	11.04	60	male	2	smoker	2	adeno	pN0pT3	Currently smoking
GSE68465_442P	GSM1672647	1	1	2569.5	85.65	NA	NA	NA	73	female	1	smoker	3	adeno	pN0pT1	Smoked in the past
GSE68465_442P	GSM1672648	0	0	2775.6	92.52	1	2663.1	88.77	47	male	2	smoker	1	adeno	pN0pT3	Smoked in the past
GSE68465_442P	GSM1672649	0	1	1180.8	39.36	1	408.9	13.63	64	male	2	smoker	4	adeno	pN0pT2	Smoked in the past
GSE68465_442P	GSM1672650	1	0	2475	82.5	0	2475	82.5	66	female	1	smoker	3	adeno	pN0pT1	Currently smoking
GSE68465_442P	GSM1672651	0	0	951	31.7	1	666.3	22.21	48	male	2	smoker	2	adeno	pN1pT2	Smoked in the past
GSE68465_442P	GSM1672652	0	1	1260.6	42.02	NA	NA	NA	79	male	3	smoker	4	adeno	pN1pT4	Smoked in the past
GSE68465_442P	GSM1672653	0	1	173.4	5.78	1	125.1	4.17	68	female	3	smoker	4	adeno	pN2pT2	Smoked in the past
GSE68465_442P	GSM1672654	0	1	230.7	7.69	1	96.6	3.22	68	female	3	smoker	2	adeno	pN2pT4	Currently smoking
GSE68465_442P	GSM1672655	0	1	1437	47.9	NA	NA	NA	82	female	2	smoker	2	adeno	pN0pT2	Smoked in the past
GSE68465_442P	GSM1672656	0	0	1765.2	58.84	0	207	6.9	70	male	2	smoker	2	adeno	pN0pT2	Smoked in the past
GSE68465_442P	GSM1672657	0	0	2446.2	81.54	0	2446.2	81.54	75	male	2	smoker	4	adeno	pN0pT2	Smoked in the past
GSE68465_442P	GSM1672658	0	1	735.3	24.51	1	665.4	22.18	63	female	2	smoker	2	adeno	pN0pT2	Smoked in the past
GSE68465_442P	GSM1672659	0	1	210.9	7.03	NA	NA	NA	81	female	2	smoker	2	adeno	pN0pT2	Smoked in the past
GSE68465_442P	GSM1672660	0	1	288.9	9.63	1	237.6	7.92	75	female	2	smoker	4	adeno	pN0pT3	Smoked in the past
GSE68465_442P	GSM1672661	0	1	1206.3	40.21	NA	NA	NA	60	female	2	non_smoker	4	adeno	pN0pT2	Never smoked
GSE68465_442P	GSM1672662	1	0	2000.7	66.69	0	2000.7	66.69	60	female	2	smoker	3	adeno	pN0pT2	Currently smoking
GSE68465_442P	GSM1672663	0	1	1229.1	40.97	NA	NA	NA	71	female	2	smoker	1	adeno	pN0pT2	Smoked in the past
GSE68465_442P	GSM1672664	0	0	2283.6	76.12	NA	NA	NA	73	male	2	smoker	2	adeno	pN0pT2	Smoked in the past
GSE68465_442P	GSM1672665	1	1	2179.2	72.64	1	1114.8	37.16	77	male	2	smoker	3	adeno	pN0pT2	Smoked in the past
GSE68465_442P	GSM1672666	0	1	359.7	11.99	1	277.8	9.26	50	male	2	smoker	1	adeno	pN0pT3	Smoked in the past
GSE68465_442P	GSM1672667	0	1	187.2	6.24	1	127.2	4.24	59	female	2	smoker	1	adeno	pN1pT2	Smoked in the past
GSE68465_442P	GSM1672668	0	1	656.4	21.88	1	204.9	6.83	70	male	1	smoker	4	adeno	pN0pT1	Smoked in the past
GSE68465_442P	GSM1672669	0	0	2365.5	78.85	1	140.1	4.67	58	male	2	smoker	2	adeno	pN1pT2	Smoked in the past
GSE68465_442P	GSM1672670	1	0	2161.5	72.05	0	2161.5	72.05	60	male	2	smoker	3	adeno	pN0pT2	Smoked in the past
GSE68465_442P	GSM1672671	1	1	847.5	28.25	1	517.5	17.25	72	male	2	smoker	3	adeno	pN1pT2	Currently smoking
GSE68465_442P	GSM1672672	0	0	1601.7	53.39	1	1595.7	53.19	62	female	2	non_smoker	4	adeno	pN0pT2	Never smoked
GSE68465_442P	GSM1672673	0	0	1170.9	39.03	0	697.8	23.26	77	female	1	non_smoker	1	adeno	pN0pT1	Never smoked
GSE68465_442P	GSM1672674	1	1	1566	52.2	NA	NA	NA	82	male	2	smoker	3	adeno	pN0pT2	Smoked in the past
GSE68465_442P	GSM1672675	0	1	473.1	15.77	1	394.2	13.14	73	male	2	smoker	1	adeno	pN0pT2	Currently smoking
GSE68465_442P	GSM1672676	0	1	829.8	27.66	1	339	11.3	57	female	2	smoker	1	adeno	pN1pT2	Currently smoking
GSE68465_442P	GSM1672677	0	1	890.1	29.67	1	693.9	23.13	73	male	2	smoker	1	adeno	pN1pT2	Smoked in the past
GSE68465_442P	GSM1672678	0	1	360.6	12.02	NA	NA	NA	70	female	3	smoker	4	adeno	pN1pT3	Smoked in the past
GSE68465_442P	GSM1672679	0	0	4505.4	150.18	0	4505.4	150.18	53	male	2	smoker	1	adeno	pN0pT2	Smoked in the past
GSE68465_442P	GSM1672680	0	1	464.1	15.47	1	337.2	11.24	75	male	3	smoker	4	adeno	pN2pT3	Smoked in the past
GSE68465_442P	GSM1672681	0	1	742.2	24.74	1	617.1	20.57	71	female	2	smoker	2	adeno	pN1pT2	Smoked in the past
GSE68465_442P	GSM1672682	0	1	494.7	16.49	1	168.6	5.62	36	male	2	smoker	2	adeno	pN1pT2	Currently smoking
GSE68465_442P	GSM1672683	0	1	268.2	8.94	1	75.9	2.53	68	female	3	smoker	4	adeno	pN2pT2	Smoked in the past
GSE68465_442P	GSM1672684	0	1	791.4	26.38	1	704.7	23.49	68	female	2	smoker	2	adeno	pN0pT3	Smoked in the past
GSE68465_442P	GSM1672685	0	1	546	18.2	1	486.9	16.23	65	male	3	smoker	2	adeno	pN2pT1	Smoked in the past
GSE68465_442P	GSM1672686	1	1	2386.2	79.54	1	2079.6	69.32	51	female	3	non_smoker	3	adeno	pN2pT2	Never smoked
GSE68465_442P	GSM1672687	0	1	921	30.7	NA	NA	NA	62	male	1	NA	4	adeno	pN0pT1	Unknown
GSE68465_442P	GSM1672688	0	1	2427	80.9	NA	NA	NA	72	male	2	NA	4	adeno	pN0pT3	Unknown
GSE68465_442P	GSM1672689	0	1	351	11.7	NA	NA	NA	69	male	3	NA	2	adeno	pN2pT2	--
GSE68465_442P	GSM1672690	1	1	996	33.2	NA	NA	NA	68	male	3	NA	3	adeno	pN1pT3	Unknown
GSE68465_442P	GSM1672691	1	1	1275	42.5	NA	NA	NA	57	male	2	NA	3	adeno	pN1pT1	Unknown
GSE68465_442P	GSM1672692	0	1	3672	122.4	NA	NA	NA	69	male	2	NA	2	adeno	pN0pT2	Unknown
GSE68465_442P	GSM1672693	0	1	906	30.2	NA	NA	NA	58	male	1	NA	2	adeno	pN0pT1	Unknown
GSE68465_442P	GSM1672694	0	1	2355	78.5	NA	NA	NA	72	male	2	NA	4	adeno	pN1pT1	Unknown
GSE68465_442P	GSM1672695	0	1	2196	73.2	NA	NA	NA	47	male	2	NA	4	adeno	pN0pT2	Unknown
GSE68465_442P	GSM1672696	1	1	1956	65.2	NA	NA	NA	64	male	3	NA	3	adeno	pN2pT1	Unknown
GSE68465_442P	GSM1672697	0	0	4374	145.8	0	4373.1	145.77	59	male	2	NA	1	adeno	pN0pT3	Unknown
GSE68465_442P	GSM1672698	1	1	2211	73.7	NA	NA	NA	69	male	1	NA	3	adeno	pN0pT1	Unknown
GSE68465_442P	GSM1672699	0	1	99	3.3	NA	NA	NA	77	male	2	NA	2	adeno	pN1pT1	Unknown
GSE68465_442P	GSM1672700	1	1	585	19.5	NA	NA	NA	77	male	1	NA	3	adeno	pN0pT1	Unknown
GSE68465_442P	GSM1672701	0	1	252	8.4	NA	NA	NA	70	male	2	NA	2	adeno	pN1pT2	Unknown
GSE68465_442P	GSM1672702	0	1	807	26.9	NA	NA	NA	57	male	3	NA	4	adeno	pN0pT4	Unknown
GSE68465_442P	GSM1672703	0	0	3894	129.8	0	3894	129.8	67	male	2	NA	2	adeno	pN0pT2	Unknown
GSE68465_442P	GSM1672704	0	1	588	19.6	NA	NA	NA	66	male	3	NA	2	adeno	pN1pT3	Unknown
GSE68465_442P	GSM1672705	0	1	3162	105.4	NA	NA	NA	78	male	2	NA	2	adeno	pN0pT2	Unknown
GSE68465_442P	GSM1672706	0	1	4725	157.5	NA	NA	NA	46	male	2	NA	1	adeno	pN0pT2	Unknown
GSE68465_442P	GSM1672707	0	1	3615	120.5	NA	NA	NA	62	male	1	NA	2	adeno	pN0pT1	Unknown
GSE68465_442P	GSM1672708	1	1	1434	47.8	NA	NA	NA	66	male	2	NA	3	adeno	pN0pT2	Unknown
GSE68465_442P	GSM1672709	0	1	3900	130	NA	NA	NA	65	male	2	NA	4	adeno	pN1pT2	Unknown
GSE68465_442P	GSM1672710	0	0	1569	52.3	0	1569	52.3	46	female	2	NA	1	adeno	pN1pT1	Unknown
GSE68465_442P	GSM1672711	1	0	2082	69.4	0	2082	69.4	63	female	2	NA	3	adeno	pN1pT1	Unknown
GSE68465_442P	GSM1672712	0	1	778.5	25.95	NA	NA	NA	60	male	2	NA	2	adeno	pN1pT1	Unknown
GSE68465_442P	GSM1672713	0	0	3654	121.8	0	3653.1	121.77	77	male	2	NA	2	adeno	pN0pT2	Unknown
GSE68465_442P	GSM1672714	0	1	978	32.6	NA	NA	NA	44	male	3	NA	4	adeno	pN2pT2	Unknown
GSE68465_442P	GSM1672715	0	1	1206	40.2	NA	NA	NA	49	male	3	NA	2	adeno	pN2pT4	Unknown
GSE68465_442P	GSM1672716	0	1	435	14.5	NA	NA	NA	70	male	3	NA	4	adeno	pN2pT1	Unknown
GSE68465_442P	GSM1672717	0	1	276	9.2	NA	NA	NA	68	male	1	NA	2	adeno	pN0pT1	Unknown
GSE68465_442P	GSM1672718	0	1	570	19	NA	NA	NA	66	male	2	NA	2	adeno	pN0pT2	Unknown
GSE68465_442P	GSM1672719	0	0	3636	121.2	0	3636	121.2	74	male	3	NA	2	adeno	pN2pT2	Unknown
GSE68465_442P	GSM1672720	0	1	270	9	NA	NA	NA	62	male	3	NA	2	adeno	pN2pT2	Unknown
GSE68465_442P	GSM1672721	0	0	2928	97.6	0	2721	90.7	81	male	2	NA	1	adeno	pN0pT2	Unknown
GSE68465_442P	GSM1672722	0	0	5277	175.9	0	5277	175.9	65	male	2	NA	1	adeno	pN1pT1	Unknown
GSE68465_442P	GSM1672723	0	1	1359	45.3	NA	NA	NA	61	male	2	NA	1	adeno	pN1pT2	Unknown
GSE68465_442P	GSM1672724	0	NA	#VALUE!	NA	NA	NA	NA	NA	NA	NA	NA	1	Normal	NA
GSE68465_442P	GSM1672725	0	NA	#VALUE!	NA	NA	NA	NA	NA	NA	NA	NA	1	Normal	NA
GSE68465_442P	GSM1672726	0	NA	#VALUE!	NA	NA	NA	NA	NA	NA	NA	NA	1	Normal	NA
GSE68465_442P	GSM1672727	0	NA	#VALUE!	NA	NA	NA	NA	NA	NA	NA	NA	1	Normal	NA
GSE68465_442P	GSM1672728	0	NA	#VALUE!	NA	NA	NA	NA	NA	NA	NA	NA	1	Normal	NA
GSE68465_442P	GSM1672729	0	NA	#VALUE!	NA	NA	NA	NA	NA	NA	NA	NA	1	Normal	NA
GSE68465_442P	GSM1672730	0	NA	#VALUE!	NA	NA	NA	NA	NA	NA	NA	NA	1	Normal	NA
GSE68465_442P	GSM1672731	0	NA	#VALUE!	NA	NA	NA	NA	NA	NA	NA	NA	1	Normal	NA
GSE68465_442P	GSM1672732	0	NA	#VALUE!	NA	NA	NA	NA	NA	NA	NA	NA	1	Normal	NA
GSE68465_442P	GSM1672733	0	NA	#VALUE!	NA	NA	NA	NA	NA	NA	NA	NA	1	Normal	NA
GSE68465_442P	GSM1672734	0	NA	#VALUE!	NA	NA	NA	NA	NA	NA	NA	NA	1	Normal	NA
GSE68465_442P	GSM1672735	0	NA	#VALUE!	NA	NA	NA	NA	NA	NA	NA	NA	1	Normal	NA
GSE68465_442P	GSM1672736	0	NA	#VALUE!	NA	NA	NA	NA	NA	NA	NA	NA	1	Normal	NA
GSE68465_442P	GSM1672737	0	NA	#VALUE!	NA	NA	NA	NA	NA	NA	NA	NA	1	Normal	NA
GSE68465_442P	GSM1672738	0	NA	#VALUE!	NA	NA	NA	NA	NA	NA	NA	NA	1	Normal	NA
GSE68465_442P	GSM1672739	0	NA	#VALUE!	NA	NA	NA	NA	NA	NA	NA	NA	1	Normal	NA
GSE68465_442P	GSM1672740	0	NA	#VALUE!	NA	NA	NA	NA	NA	NA	NA	NA	1	Normal	NA
GSE68465_442P	GSM1672741	0	NA	#VALUE!	NA	NA	NA	NA	NA	NA	NA	NA	1	Normal	NA
GSE68465_442P	GSM1672742	0	NA	#VALUE!	NA	NA	NA	NA	NA	NA	NA	NA	1	Normal	NA

## Sheet: Table S3
		Table S3. Summary of three reported immune-related prognostic signatures
Li et al		Yue et al		Song et al		Sijin Sun et al.
Symbol	Coefficient	Symbol	Coefficient	Symbol	Coefficient	Symbol	Coefficient
SLCO4C1	0.0766	ADAM12	0.3619	PSMC6	0.1094	ARNTL2	0.2319
ELAC1	0.0024	BTK	-0.4048	LIFR	-0.0248509	ECT2	0.1595
HLF	0.0073	ERG	0.2396	PIK3CG	-0.0446706	PPIA	0.1611
ZNF204P	0.0363			CTF1	-0.0144886	TUBA4A	0.1286
ST3GAL5	0.0297			RELA	0.023063
				MAP3K8	-0.197152
				HLA-DOB	-0.00247811
				LGR4	0.0201432
				RXRB	-0.0778485
				CD79A	-0.0757331
				ADIPOR2	0.0318126
				CCL20	0.103955
				PTPN6	-0.145441
				HSPA4	0.108856
				GPI	0.057002
				ADM	0.0408732
				IL22RA1	0.0450884
				ANGPTL4	0.0205998
				XCR1	-0.0460125
				AP3B1	0.0824287
				RFXAP	-0.0234246
				HSPA2	0.0609203
				IL23R	-0.697852
				PDGFB	0.073486
				DKK1	0.10659
				PAK4	0.00489375
				PSMD2	0.0246415
				VEGFC	0.116668
				SHC1	0.0898241
				HGF	-0.0454407

## Sheet: Table S4
Supplementary Table 4. Distribution of clinical and molecular features by immune subtype of the TCGA LUAD cohort.
Variable	C1 Wound healing (N=83)	C2 IFN-у dominant (N=147)	C3 Inflammatory (N=179)	C4 Lymphocyte depleted (N=20)	C6 TGF-β dominant (N=28)	Total (N=457)	P-value
	N(%)	N(%)	N(%)	N(%)	N(%)	N(%)
Gender
Male	38(45.78%)	73(49.66%)	74(41.34%)	12(60%)	10(35.71%)	207(45.30%)	0.36
Stage at diagnosis							0.19
I	38(45.78%)	75(51.02%)	105(58.66%)	9(45%)	17(60.71%)	244(53.39%)
II	25(30.12%)	39(26.53%)	34(18.99%)	4(20%)	7(25.00%)	109(23.85%)
III	16(19.28%)	26(17.69%)	24(13.41%)	3(15%)	3(10.71%)	72(15.75%)
IV	3(03.61%)	6(04.08%)	6(03.35%)	4(20%)	1(03.57%)	20(04.38%)
CDKN2A mutations	30(36.14%)	64(43.54%)	59(32.96%)	8(40%)	19(67.86%)	180(39.39%)	0.005
CDKN2B mutations	15(18.07%)	25(17.01%)	23(12.85%)	2(10%)	8(28.57%)	73(15.97%)	0.26
TP53 mutations	48(57.83%)	96(65.31%)	49(27.37%)	8(40%)	14(50.00%)	215(47.05%)	0.0004
KRAS mutations	33(39.76%)	39(26.53%)	70(39.11%)	6(30%)	7(25.00%)	155(33.92%)	0.09
EGFR mutations	12(14.46%)	20(13.61%)	21(11.73%)	4(20%)	8(28.57%)	65(14.22%)	0.21
BRAF mutations	7(08.43%)	16(10.88%)	12(06.70%)	3(15%)	0(0%)	38(08.32%)	0.17
RTK/RAS pathway mutations	69(83.13%)	107(72.79%)	128(71.51%)	15(75%)	23(82.14%)	342(74.84%)	0.31
Cell cycle pathway mutations	47(56.63%)	97(65.99%)	69(38.55%)	10(50%)	23(82.14%)	246(53.83%)	<0.0001
TP53 pathway mutations	56(67.47%)	108(73.47%)	72(40.22%)	14(70%)	17(60.71%)	267(58.42%)	0.0005
